# Supplementary material for: N-(2-Pyridylmethyleneamino)dehydro­abietylamine
Source: Acta Crystallogr Sect E Struct Rep Online. 2009 Mar 19;65(Pt 4):o786. doi: 10.1107/S1600536809009040 (PMC2968828; doi:10.1107/S1600536809009040)
Supplement: Supplementary file 1 [file e-65-0o786-sup1.cif]

##############################################################################
###                                                                        ###
###        Electronic paper (Acta Crystallographica Section E)             ###
###                                                                        ###
##############################################################################
#                                                                            #
# This CIF contains the data in a paper accepted for publication in Acta     #
# Crystallographica Section E. It conforms to the requirements of Notes      #
# for Authors for Section E, and has been peer reviewed under the auspices   #
# of the IUCr Commission on Journals.                                        #
#                                                                            #
# Full details of the Crystallographic Information File format               #
# are given in the paper "The Crystallographic Information File (CIF):       #
# a New Standard Archive File for Crystallography" by S. R. Hall, F. H.      #
# Allen and I. D. Brown [Acta Cryst. (1991), A47, 655-685].                  #
#                                                                            #
# The current version of the core CIF dictionary is obtainable from          #
# ftp://ftp.iucr.org/pub/cif_core.dic. The current version number is 2.4.    #
#                                                                            #
# Software is freely available for graphical display of the structure(s) in  #
# this CIF.  For information consult the CIF home page http://www.iucr.org/  #
# cif/home.html                                                              #
#                                                                            #
# This file may be used for bona fide research purposes within the           #
# scientific community so long as proper attribution is given to the journal # 
# article from which it was obtained.                                        #
#                                                                            #
##############################################################################
                                             
data_I
_audit_creation_method     SHELXL-97
_chemical_name_systematic
;
1-[(1<i>R</i>,4a<i>S</i>,10a<i>R</i>)-7-isopropyl-1,2,3,4,4a,9,10,10a-
octahydrophenanthren-1-yl]-<i>N</i>-[(<i>E</i>)-2-
pyridylmethyleneamino]methanamine
;
_chemical_name_common
;
<i>N</i>-(2-Pyridylmethyleneamino)dehydroabietylamine
;
_chemical_formula_moiety     'C26 H33 N2'
_chemical_formula_sum     'C26 H33 N2'
_chemical_formula_iupac     'C26 H33 N2'
_chemical_formula_weight     373.54
_chemical_melting_point     ?
_symmetry_cell_setting     monoclinic
_symmetry_space_group_name_H-M     'P 21'
_symmetry_space_group_name_Hall     'P 2yb'
loop_
    _symmetry_equiv_pos_as_xyz
    'x, y, z'
    '-x, y+1/2, -z'
_cell_length_a     11.294(2)
_cell_length_b     6.0870(12)
_cell_length_c     16.129(3)
_cell_angle_alpha     90.00
_cell_angle_beta     98.71(3)
_cell_angle_gamma     90.00
_cell_volume     1096.0(4)
_cell_formula_units_Z     2
_cell_measurement_reflns_used     25
_cell_measurement_theta_min     10
_cell_measurement_theta_max     13
_cell_measurement_temperature     293(2)
_exptl_crystal_description     block
_exptl_crystal_colour     white
_exptl_crystal_size_max     0.30
_exptl_crystal_size_mid     0.20
_exptl_crystal_size_min     0.10
_exptl_crystal_density_diffrn     1.132
_exptl_crystal_density_meas     ?
_exptl_crystal_density_method     'not measured'
_exptl_crystal_F_000     406
_exptl_absorpt_coefficient_mu     0.065
_exptl_absorpt_correction_type     psi-scan
_exptl_absorpt_process_details     '(North <i>et al.</i>,  1968)'
_exptl_absorpt_correction_T_min     0.9506
_exptl_absorpt_correction_T_max     0.9735
_exptl_special_details
;
;
_diffrn_ambient_temperature     293(2)
_diffrn_radiation_type     MoK\a
_diffrn_radiation_wavelength     0.71073
_diffrn_radiation_source     'fine-focus sealed tube'
_diffrn_radiation_monochromator     graphite
_diffrn_measurement_device_type     'Enraf--Nonius CAD-4'
_diffrn_measurement_method     \w/2\q
_diffrn_detector_area_resol_mean     ?
_diffrn_reflns_number     2478
_diffrn_reflns_av_R_equivalents     0.0454
_diffrn_reflns_av_sigmaI/netI     0.0640
_diffrn_reflns_theta_min     1.28
_diffrn_reflns_theta_max     25.98
_diffrn_reflns_theta_full     25.98
_diffrn_measured_fraction_theta_max     0.997
_diffrn_measured_fraction_theta_full     0.997
_diffrn_reflns_limit_h_min     0
_diffrn_reflns_limit_h_max     13
_diffrn_reflns_limit_k_min     0
_diffrn_reflns_limit_k_max     7
_diffrn_reflns_limit_l_min     -19
_diffrn_reflns_limit_l_max     19
_diffrn_standards_number     3
_diffrn_standards_interval_count     200
_diffrn_standards_interval_time     120
_diffrn_standards_decay_%     0
_refine_special_details
;
Refinement of <i>F</i>^2^ against ALL reflections. The weighted <i>R</i>-factor
<i>wR</i> and goodness of fit <i>S</i> are based on <i>F</i>^2^, conventional
<i>R</i>-factors <i>R</i> are based on <i>F</i>, with <i>F</i> set to zero for
negative <i>F</i>^2^. The threshold expression of <i>F</i>^2^ >
\s(<i>F</i>^2^) is used only for calculating <i>R</i>-factors(gt) <i>etc</i>.
and is not relevant to the choice of reflections for refinement.
<i>R</i>-factors based on <i>F</i>^2^ are statistically about twice as large
as those based on <i>F</i>, and <i>R</i>- factors based on ALL data will be
even larger.
;
_reflns_number_total     2357
_reflns_number_gt     1434
_reflns_threshold_expression     I>2\s(I)
_refine_ls_structure_factor_coef     Fsqd
_refine_ls_matrix_type     full
_refine_ls_R_factor_all     0.1118
_refine_ls_R_factor_gt     0.0635
_refine_ls_wR_factor_gt     0.1542
_refine_ls_wR_factor_ref     0.1883
_refine_ls_goodness_of_fit_ref     0.995
_refine_ls_restrained_S_all     0.995
_refine_ls_number_reflns     2357
_refine_ls_number_parameters     253
_refine_ls_number_restraints     1
_refine_ls_hydrogen_treatment     constr
_refine_ls_weighting_scheme     calc
_refine_ls_weighting_details
                    'calc w=1/[\s^2^(Fo^2^)+(0.1P)^2^] where P=(Fo^2^+2Fc^2^)/3'
_atom_sites_solution_hydrogens     geom
_atom_sites_solution_primary     direct
_atom_sites_solution_secondary     difmap
_refine_ls_shift/su_max     0.000
_refine_ls_shift/su_mean     0.000
_refine_diff_density_max     0.187
_refine_diff_density_min     -0.198
_refine_ls_extinction_method     none
_refine_ls_extinction_coef     ?
_refine_ls_abs_structure_details     ?
_refine_ls_abs_structure_Flack     ?
loop_
    _atom_type_symbol
    _atom_type_description
    _atom_type_scat_dispersion_real
    _atom_type_scat_dispersion_imag
    _atom_type_scat_source
    'C' 'C' 0.0033 0.0016
                         'International Tables Vol C Tables 4.2.6.8 and 6.1.1.4'
    'H' 'H' 0.0000 0.0000
                         'International Tables Vol C Tables 4.2.6.8 and 6.1.1.4'
    'N' 'N' 0.0061 0.0033
                         'International Tables Vol C Tables 4.2.6.8 and 6.1.1.4'
_computing_data_collection     'CAD-4 Software (Enraf--Nonius, 1989)'
_computing_cell_refinement     'CAD-4 Software (Enraf--Nonius, 1989)'
_computing_data_reduction     'XCAD4 (Harms & Wocadlo, 1995)'
_computing_structure_solution     'SHELXS97 (Sheldrick, 2008)'
_computing_structure_refinement     'SHELXL97 (Sheldrick, 2008)'
_computing_molecular_graphics     'SHELXL97 (Sheldrick, 2008)'
_computing_publication_material     'SHELXL97 (Sheldrick, 2008)'
loop_
    _atom_site_type_symbol
    _atom_site_label
    _atom_site_fract_x
    _atom_site_fract_y
    _atom_site_fract_z
    _atom_site_U_iso_or_equiv
    _atom_site_adp_type
    _atom_site_calc_flag
    _atom_site_refinement_flags
    _atom_site_occupancy
    _atom_site_disorder_assembly
    _atom_site_disorder_group
    N N1 0.2116(4) 0.1781(8) -0.1368(2) 0.0616(12) Uani d . 1 . .
    N N2 0.0270(5) 0.4047(9) -0.3125(3) 0.0814(15) Uani d . 1 . .
    C C1 0.6341(7) 0.9761(12) 0.3876(4) 0.108(3) Uani d . 1 . .
    H H1B 0.5647 1.0519 0.3598 0.162 Uiso calc R 1 . .
    H H1C 0.6861 0.9407 0.3477 0.162 Uiso calc R 1 . .
    H H1D 0.6758 1.0684 0.4307 0.162 Uiso calc R 1 . .
    C C2 0.7016(5) 0.6441(12) 0.4723(4) 0.088(2) Uani d . 1 . .
    H H2B 0.6750 0.5139 0.4975 0.132 Uiso calc R 1 . .
    H H2C 0.7436 0.7369 0.5151 0.132 Uiso calc R 1 . .
    H H2D 0.7543 0.6041 0.4333 0.132 Uiso calc R 1 . .
    C C3 0.5953(5) 0.7653(10) 0.4268(3) 0.0653(15) Uani d . 1 . .
    H H3A 0.5469 0.8099 0.4695 0.078 Uiso calc R 1 . .
    C C4 0.5153(5) 0.6250(9) 0.3642(3) 0.0560(14) Uani d . 1 . .
    C C5 0.3996(4) 0.5769(10) 0.3732(3) 0.0602(15) Uani d . 1 . .
    H H5A 0.3690 0.6303 0.4197 0.072 Uiso calc R 1 . .
    C C6 0.3280(4) 0.4524(9) 0.3157(3) 0.0541(13) Uani d . 1 . .
    H H6A 0.2495 0.4261 0.3239 0.065 Uiso calc R 1 . .
    C C7 0.3671(4) 0.3638(8) 0.2458(3) 0.0455(11) Uani d . 1 . .
    C C8 0.4870(4) 0.4045(9) 0.2362(3) 0.0519(12) Uani d . 1 . .
    C C9 0.5572(4) 0.5346(10) 0.2954(3) 0.0604(14) Uani d . 1 . .
    H H9A 0.6360 0.5623 0.2883 0.072 Uiso calc R 1 . .
    C C10 0.2857(4) 0.2215(8) 0.1825(3) 0.0444(11) Uani d . 1 . .
    C C11 0.3278(4) 0.2466(8) 0.0964(2) 0.0433(10) Uani d . 1 . .
    H H11A 0.3290 0.4054 0.0865 0.052 Uiso calc R 1 . .
    C C12 0.4589(4) 0.1745(10) 0.1029(3) 0.0636(15) Uani d . 1 . .
    H H12A 0.4658 0.0218 0.1200 0.076 Uiso calc R 1 . .
    H H12B 0.4840 0.1863 0.0482 0.076 Uiso calc R 1 . .
    C C13 0.5392(5) 0.3102(14) 0.1640(3) 0.092(2) Uani d . 1 . .
    H H13A 0.6185 0.3356 0.1576 0.110 Uiso calc R 1 . .
    C C14 0.1547(4) 0.2973(9) 0.1759(3) 0.0534(13) Uani d . 1 . .
    H H14A 0.1260 0.2672 0.2284 0.064 Uiso calc R 1 . .
    H H14B 0.1507 0.4547 0.1666 0.064 Uiso calc R 1 . .
    C C15 0.0736(4) 0.1820(11) 0.1046(3) 0.0639(15) Uani d . 1 . .
    H H15A 0.0739 0.0251 0.1152 0.077 Uiso calc R 1 . .
    H H15B -0.0078 0.2349 0.1022 0.077 Uiso calc R 1 . .
    C C16 0.1160(4) 0.2251(9) 0.0222(3) 0.0538(13) Uani d . 1 . .
    H H16A 0.1099 0.3814 0.0106 0.065 Uiso calc R 1 . .
    H H16B 0.0629 0.1501 -0.0217 0.065 Uiso calc R 1 . .
    C C17 0.2442(4) 0.1517(8) 0.0188(3) 0.0482(12) Uani d . 1 . .
    C C18 0.2950(5) -0.0156(9) 0.2187(3) 0.0686(16) Uani d . 1 . .
    H H18A 0.2672 -0.0171 0.2721 0.103 Uiso calc R 1 . .
    H H18B 0.3769 -0.0633 0.2256 0.103 Uiso calc R 1 . .
    H H18C 0.2466 -0.1128 0.1808 0.103 Uiso calc R 1 . .
    C C19 0.2519(5) -0.1014(9) 0.0118(3) 0.0617(15) Uani d . 1 . .
    H H19A 0.2274 -0.1678 0.0604 0.093 Uiso calc R 1 . .
    H H19B 0.3329 -0.1432 0.0082 0.093 Uiso calc R 1 . .
    H H19C 0.2002 -0.1500 -0.0376 0.093 Uiso calc R 1 . .
    C C20 0.2829(4) 0.2563(10) -0.0602(3) 0.0568(13) Uani d . 1 . .
    H H20A 0.2753 0.4147 -0.0571 0.068 Uiso calc R 1 . .
    H H20B 0.3665 0.2223 -0.0615 0.068 Uiso calc R 1 . .
    C C21 0.1584(5) 0.3134(10) -0.1878(3) 0.0612(14) Uani d . 1 . .
    H H21A 0.1654 0.4626 -0.1756 0.073 Uiso calc R 1 . .
    C C22 0.0852(4) 0.2423(10) -0.2665(3) 0.0559(13) Uani d . 1 . .
    C C23 -0.0394(6) 0.3452(14) -0.3848(4) 0.094(2) Uani d . 1 . .
    H H23A -0.0807 0.4544 -0.4176 0.113 Uiso calc R 1 . .
    C C24 -0.0503(6) 0.1341(14) -0.4132(4) 0.085(2) Uani d . 1 . .
    H H24A -0.0981 0.1010 -0.4638 0.102 Uiso calc R 1 . .
    C C25 0.0104(6) -0.0273(12) -0.3659(4) 0.0780(18) Uani d . 1 . .
    H H25A 0.0054 -0.1723 -0.3843 0.094 Uiso calc R 1 . .
    C C26 0.0784(5) 0.0259(11) -0.2916(3) 0.0672(15) Uani d . 1 . .
    H H26A 0.1196 -0.0824 -0.2582 0.081 Uiso calc R 1 . .
loop_
    _atom_site_aniso_label
    _atom_site_aniso_U_11
    _atom_site_aniso_U_22
    _atom_site_aniso_U_33
    _atom_site_aniso_U_12
    _atom_site_aniso_U_13
    _atom_site_aniso_U_23
    N1 0.074(3) 0.052(3) 0.055(2) -0.001(2) 0.000(2) -0.007(2)
    N2 0.091(4) 0.069(4) 0.079(3) 0.008(3) -0.008(3) 0.003(3)
    C1 0.152(7) 0.067(5) 0.095(5) -0.038(5) -0.014(4) -0.001(4)
    C2 0.084(4) 0.077(5) 0.092(4) -0.001(4) -0.027(3) -0.013(4)
    C3 0.073(4) 0.058(4) 0.062(3) -0.005(3) 0.003(3) -0.007(3)
    C4 0.067(3) 0.047(3) 0.049(3) 0.006(3) -0.006(2) -0.003(2)
    C5 0.066(3) 0.063(4) 0.051(3) 0.004(3) 0.008(3) -0.001(3)
    C6 0.056(3) 0.052(3) 0.054(3) -0.001(3) 0.005(2) 0.007(3)
    C7 0.055(3) 0.037(3) 0.043(2) 0.002(2) 0.004(2) 0.009(2)
    C8 0.050(3) 0.053(3) 0.051(3) -0.002(3) 0.001(2) -0.005(3)
    C9 0.049(3) 0.066(4) 0.064(3) -0.012(3) 0.002(2) 0.005(3)
    C10 0.044(2) 0.033(3) 0.054(2) -0.001(2) 0.003(2) 0.009(2)
    C11 0.046(2) 0.033(2) 0.050(2) -0.001(2) 0.0013(19) 0.001(2)
    C12 0.049(3) 0.075(4) 0.066(3) -0.001(3) 0.006(2) -0.016(3)
    C13 0.049(3) 0.146(7) 0.083(4) -0.026(4) 0.020(3) -0.055(5)
    C14 0.050(3) 0.052(3) 0.060(3) 0.000(2) 0.013(2) 0.004(3)
    C15 0.043(2) 0.078(4) 0.069(3) -0.001(3) 0.000(2) 0.001(3)
    C16 0.049(3) 0.047(3) 0.061(3) 0.000(3) -0.005(2) 0.005(3)
    C17 0.055(3) 0.030(2) 0.059(3) -0.002(2) 0.005(2) -0.001(2)
    C18 0.087(4) 0.046(3) 0.068(3) -0.012(3) -0.002(3) 0.019(3)
    C19 0.067(3) 0.041(3) 0.073(3) -0.003(3) -0.002(3) -0.004(3)
    C20 0.067(3) 0.050(3) 0.053(3) -0.008(3) 0.005(2) -0.002(3)
    C21 0.068(3) 0.054(3) 0.061(3) -0.001(3) 0.008(3) -0.006(3)
    C22 0.061(3) 0.053(3) 0.053(3) 0.002(3) 0.007(2) 0.006(3)
    C23 0.089(5) 0.088(6) 0.094(5) 0.014(4) -0.021(4) 0.016(5)
    C24 0.087(4) 0.098(6) 0.065(4) -0.029(4) -0.001(3) 0.001(4)
    C25 0.102(5) 0.063(4) 0.067(4) -0.014(4) 0.008(3) -0.005(4)
    C26 0.076(4) 0.060(4) 0.064(3) -0.005(3) 0.007(3) 0.003(3)
_geom_special_details
;
All e.s.d.'s (except the e.s.d. in the dihedral angle between two l.s. planes)
are estimated using the full covariance matrix. The cell e.s.d.'s are taken
into account individually in the estimation of e.s.d.'s in distances, angles
and torsion angles; correlations between e.s.d.'s in cell parameters are only
used when they are defined by crystal symmetry. An approximate (isotropic)
treatment of cell e.s.d.'s is used for estimating e.s.d.'s involving l.s.
planes.
;
loop_
    _geom_bond_atom_site_label_1
    _geom_bond_atom_site_label_2
    _geom_bond_site_symmetry_2
    _geom_bond_distance
    _geom_bond_publ_flag
    N1 C21 . 1.251(6) ?
    N1 C20 . 1.449(6) ?
    N2 C23 . 1.337(8) ?
    N2 C22 . 1.345(7) ?
    C1 C3 . 1.523(9) ?
    C1 H1B . 0.9600 ?
    C1 H1C . 0.9600 ?
    C1 H1D . 0.9600 ?
    C2 C3 . 1.502(8) ?
    C2 H2B . 0.9600 ?
    C2 H2C . 0.9600 ?
    C2 H2D . 0.9600 ?
    C3 C4 . 1.513(7) ?
    C3 H3A . 0.9800 ?
    C4 C5 . 1.368(7) ?
    C4 C9 . 1.386(7) ?
    C5 C6 . 1.364(7) ?
    C5 H5A . 0.9300 ?
    C6 C7 . 1.381(6) ?
    C6 H6A . 0.9300 ?
    C7 C8 . 1.407(6) ?
    C7 C10 . 1.534(6) ?
    C8 C9 . 1.392(7) ?
    C8 C13 . 1.498(7) ?
    C9 H9A . 0.9300 ?
    C10 C14 . 1.537(6) ?
    C10 C11 . 1.543(6) ?
    C10 C18 . 1.555(7) ?
    C11 C12 . 1.532(6) ?
    C11 C17 . 1.560(6) ?
    C11 H11A . 0.9800 ?
    C12 C13 . 1.485(7) ?
    C12 H12A . 0.9700 ?
    C12 H12B . 0.9700 ?
    C13 H13A . 0.9300 ?
    C14 C15 . 1.528(7) ?
    C14 H14A . 0.9700 ?
    C14 H14B . 0.9700 ?
    C15 C16 . 1.501(6) ?
    C15 H15A . 0.9700 ?
    C15 H15B . 0.9700 ?
    C16 C17 . 1.524(6) ?
    C16 H16A . 0.9700 ?
    C16 H16B . 0.9700 ?
    C17 C20 . 1.545(7) ?
    C17 C19 . 1.548(7) ?
    C18 H18A . 0.9600 ?
    C18 H18B . 0.9600 ?
    C18 H18C . 0.9600 ?
    C19 H19A . 0.9600 ?
    C19 H19B . 0.9600 ?
    C19 H19C . 0.9600 ?
    C20 H20A . 0.9700 ?
    C20 H20B . 0.9700 ?
    C21 C22 . 1.473(7) ?
    C21 H21A . 0.9300 ?
    C22 C26 . 1.376(8) ?
    C23 C24 . 1.363(10) ?
    C23 H23A . 0.9300 ?
    C24 C25 . 1.363(9) ?
    C24 H24A . 0.9300 ?
    C25 C26 . 1.361(8) ?
    C25 H25A . 0.9300 ?
    C26 H26A . 0.9300 ?
loop_
    _geom_angle_atom_site_label_1
    _geom_angle_atom_site_label_2
    _geom_angle_atom_site_label_3
    _geom_angle_site_symmetry_1
    _geom_angle_site_symmetry_3
    _geom_angle
    _geom_angle_publ_flag
    C21 N1 C20 . . 119.6(5) ?
    C23 N2 C22 . . 116.4(6) ?
    C3 C1 H1B . . 109.5 ?
    C3 C1 H1C . . 109.5 ?
    H1B C1 H1C . . 109.5 ?
    C3 C1 H1D . . 109.5 ?
    H1B C1 H1D . . 109.5 ?
    H1C C1 H1D . . 109.5 ?
    C3 C2 H2B . . 109.5 ?
    C3 C2 H2C . . 109.5 ?
    H2B C2 H2C . . 109.5 ?
    C3 C2 H2D . . 109.5 ?
    H2B C2 H2D . . 109.5 ?
    H2C C2 H2D . . 109.5 ?
    C2 C3 C4 . . 113.7(5) ?
    C2 C3 C1 . . 110.9(6) ?
    C4 C3 C1 . . 112.2(4) ?
    C2 C3 H3A . . 106.5 ?
    C4 C3 H3A . . 106.5 ?
    C1 C3 H3A . . 106.5 ?
    C5 C4 C9 . . 116.6(5) ?
    C5 C4 C3 . . 122.3(5) ?
    C9 C4 C3 . . 121.1(5) ?
    C6 C5 C4 . . 121.6(5) ?
    C6 C5 H5A . . 119.2 ?
    C4 C5 H5A . . 119.2 ?
    C5 C6 C7 . . 122.8(5) ?
    C5 C6 H6A . . 118.6 ?
    C7 C6 H6A . . 118.6 ?
    C6 C7 C8 . . 116.9(4) ?
    C6 C7 C10 . . 122.0(4) ?
    C8 C7 C10 . . 121.1(4) ?
    C9 C8 C7 . . 118.9(4) ?
    C9 C8 C13 . . 120.0(4) ?
    C7 C8 C13 . . 121.1(4) ?
    C4 C9 C8 . . 123.2(5) ?
    C4 C9 H9A . . 118.4 ?
    C8 C9 H9A . . 118.4 ?
    C7 C10 C14 . . 110.5(4) ?
    C7 C10 C11 . . 107.9(3) ?
    C14 C10 C11 . . 109.4(3) ?
    C7 C10 C18 . . 105.9(3) ?
    C14 C10 C18 . . 108.3(4) ?
    C11 C10 C18 . . 114.7(4) ?
    C12 C11 C10 . . 109.6(4) ?
    C12 C11 C17 . . 114.2(4) ?
    C10 C11 C17 . . 117.0(4) ?
    C12 C11 H11A . . 104.9 ?
    C10 C11 H11A . . 104.9 ?
    C17 C11 H11A . . 104.9 ?
    C13 C12 C11 . . 111.9(5) ?
    C13 C12 H12A . . 109.2 ?
    C11 C12 H12A . . 109.2 ?
    C13 C12 H12B . . 109.2 ?
    C11 C12 H12B . . 109.2 ?
    H12A C12 H12B . . 107.9 ?
    C12 C13 C8 . . 117.2(4) ?
    C12 C13 H13A . . 121.4 ?
    C8 C13 H13A . . 121.4 ?
    C15 C14 C10 . . 112.1(4) ?
    C15 C14 H14A . . 109.2 ?
    C10 C14 H14A . . 109.2 ?
    C15 C14 H14B . . 109.2 ?
    C10 C14 H14B . . 109.2 ?
    H14A C14 H14B . . 107.9 ?
    C16 C15 C14 . . 110.5(4) ?
    C16 C15 H15A . . 109.5 ?
    C14 C15 H15A . . 109.5 ?
    C16 C15 H15B . . 109.5 ?
    C14 C15 H15B . . 109.5 ?
    H15A C15 H15B . . 108.1 ?
    C15 C16 C17 . . 114.4(4) ?
    C15 C16 H16A . . 108.7 ?
    C17 C16 H16A . . 108.7 ?
    C15 C16 H16B . . 108.7 ?
    C17 C16 H16B . . 108.7 ?
    H16A C16 H16B . . 107.6 ?
    C16 C17 C20 . . 107.4(4) ?
    C16 C17 C19 . . 111.0(4) ?
    C20 C17 C19 . . 108.9(4) ?
    C16 C17 C11 . . 108.9(4) ?
    C20 C17 C11 . . 107.2(4) ?
    C19 C17 C11 . . 113.1(4) ?
    C10 C18 H18A . . 109.5 ?
    C10 C18 H18B . . 109.5 ?
    H18A C18 H18B . . 109.5 ?
    C10 C18 H18C . . 109.5 ?
    H18A C18 H18C . . 109.5 ?
    H18B C18 H18C . . 109.5 ?
    C17 C19 H19A . . 109.5 ?
    C17 C19 H19B . . 109.5 ?
    H19A C19 H19B . . 109.5 ?
    C17 C19 H19C . . 109.5 ?
    H19A C19 H19C . . 109.5 ?
    H19B C19 H19C . . 109.5 ?
    N1 C20 C17 . . 112.2(4) ?
    N1 C20 H20A . . 109.2 ?
    C17 C20 H20A . . 109.2 ?
    N1 C20 H20B . . 109.2 ?
    C17 C20 H20B . . 109.2 ?
    H20A C20 H20B . . 107.9 ?
    N1 C21 C22 . . 121.6(5) ?
    N1 C21 H21A . . 119.2 ?
    C22 C21 H21A . . 119.2 ?
    N2 C22 C26 . . 122.7(5) ?
    N2 C22 C21 . . 115.0(5) ?
    C26 C22 C21 . . 122.2(5) ?
    N2 C23 C24 . . 123.9(7) ?
    N2 C23 H23A . . 118.0 ?
    C24 C23 H23A . . 118.0 ?
    C25 C24 C23 . . 118.6(6) ?
    C25 C24 H24A . . 120.7 ?
    C23 C24 H24A . . 120.7 ?
    C26 C25 C24 . . 119.4(7) ?
    C26 C25 H25A . . 120.3 ?
    C24 C25 H25A . . 120.3 ?
    C25 C26 C22 . . 119.0(6) ?
    C25 C26 H26A . . 120.5 ?
    C22 C26 H26A . . 120.5 ?
loop_
    _geom_torsion_atom_site_label_1
    _geom_torsion_atom_site_label_2
    _geom_torsion_atom_site_label_3
    _geom_torsion_atom_site_label_4
    _geom_torsion_site_symmetry_1
    _geom_torsion_site_symmetry_2
    _geom_torsion_site_symmetry_3
    _geom_torsion_site_symmetry_4
    _geom_torsion
    _geom_torsion_publ_flag
    C2 C3 C4 C5 . . . . 115.6(6) ?
    C1 C3 C4 C5 . . . . -117.5(6) ?
    C2 C3 C4 C9 . . . . -63.0(7) ?
    C1 C3 C4 C9 . . . . 63.9(7) ?
    C9 C4 C5 C6 . . . . -2.2(8) ?
    C3 C4 C5 C6 . . . . 179.2(5) ?
    C4 C5 C6 C7 . . . . 1.1(8) ?
    C5 C6 C7 C8 . . . . 0.9(7) ?
    C5 C6 C7 C10 . . . . 179.1(5) ?
    C6 C7 C8 C9 . . . . -1.8(7) ?
    C10 C7 C8 C9 . . . . 180.0(5) ?
    C6 C7 C8 C13 . . . . 178.2(5) ?
    C10 C7 C8 C13 . . . . 0.0(8) ?
    C5 C4 C9 C8 . . . . 1.3(8) ?
    C3 C4 C9 C8 . . . . 179.9(5) ?
    C7 C8 C9 C4 . . . . 0.7(8) ?
    C13 C8 C9 C4 . . . . -179.2(6) ?
    C6 C7 C10 C14 . . . . 32.6(6) ?
    C8 C7 C10 C14 . . . . -149.3(4) ?
    C6 C7 C10 C11 . . . . 152.2(4) ?
    C8 C7 C10 C11 . . . . -29.7(6) ?
    C6 C7 C10 C18 . . . . -84.5(5) ?
    C8 C7 C10 C18 . . . . 93.6(5) ?
    C7 C10 C11 C12 . . . . 58.8(5) ?
    C14 C10 C11 C12 . . . . 179.2(4) ?
    C18 C10 C11 C12 . . . . -59.0(5) ?
    C7 C10 C11 C17 . . . . -169.0(4) ?
    C14 C10 C11 C17 . . . . -48.7(5) ?
    C18 C10 C11 C17 . . . . 73.2(5) ?
    C10 C11 C12 C13 . . . . -60.7(6) ?
    C17 C11 C12 C13 . . . . 165.7(5) ?
    C11 C12 C13 C8 . . . . 29.8(8) ?
    C9 C8 C13 C12 . . . . -179.5(6) ?
    C7 C8 C13 C12 . . . . 0.5(9) ?
    C7 C10 C14 C15 . . . . 171.7(4) ?
    C11 C10 C14 C15 . . . . 53.0(5) ?
    C18 C10 C14 C15 . . . . -72.6(5) ?
    C10 C14 C15 C16 . . . . -58.8(6) ?
    C14 C15 C16 C17 . . . . 58.4(6) ?
    C15 C16 C17 C20 . . . . -166.7(4) ?
    C15 C16 C17 C19 . . . . 74.4(6) ?
    C15 C16 C17 C11 . . . . -50.8(6) ?
    C12 C11 C17 C16 . . . . 176.9(4) ?
    C10 C11 C17 C16 . . . . 46.9(5) ?
    C12 C11 C17 C20 . . . . -67.1(5) ?
    C10 C11 C17 C20 . . . . 162.8(4) ?
    C12 C11 C17 C19 . . . . 52.9(6) ?
    C10 C11 C17 C19 . . . . -77.1(5) ?
    C21 N1 C20 C17 . . . . 124.8(5) ?
    C16 C17 C20 N1 . . . . -63.6(5) ?
    C19 C17 C20 N1 . . . . 56.7(6) ?
    C11 C17 C20 N1 . . . . 179.5(4) ?
    C20 N1 C21 C22 . . . . 179.8(4) ?
    C23 N2 C22 C26 . . . . 0.3(9) ?
    C23 N2 C22 C21 . . . . 179.4(5) ?
    N1 C21 C22 N2 . . . . 175.8(5) ?
    N1 C21 C22 C26 . . . . -5.1(8) ?
    C22 N2 C23 C24 . . . . -0.2(11) ?
    N2 C23 C24 C25 . . . . -0.4(12) ?
    C23 C24 C25 C26 . . . . 0.9(10) ?
    C24 C25 C26 C22 . . . . -0.7(9) ?
    N2 C22 C26 C25 . . . . 0.1(9) ?
    C21 C22 C26 C25 . . . . -178.9(5) ?
data_global
_journal_date_recd_electronic     2008-12-31
_journal_date_accepted     2009-03-12
_journal_name_full     'Acta Crystallographica, Section E'
_journal_year     2009
_journal_volume     65
_journal_issue      4
_journal_page_first     o786
_journal_page_last     o786
_journal_paper_category     QO
_journal_coeditor_code     AT2704
_publ_contact_author_name     'doctor Xiao-Ping Rao'
_publ_contact_author_address
;
Institute of Chemical Industry of Forest Products
Chinese Academy of Forestry
Nanjing, 210042,
People's Republic of China
;
_publ_contact_author_email     rxping2001@163.com
_publ_contact_author_fax     '+86-25-85422452'
_publ_contact_author_phone     '+86-25-85482452'
_publ_section_title
;
<i>N</i>-(2-Pyridylmethyleneamino)dehydroabietylamine
;
loop_
    _publ_author_name
    _publ_author_address
    'Yong Wu'
;
Institute of Chemical Industry of Forest Products
Chinese Academy of Forestry
Nanjing 210042
People's Republic of China
and
College of Landscape Architechure and Art
Jiangxi Agriculture University
Nanchang 330045
People's Republic of China
;
    'Xiao-Ping Rao'
;
Institute of Chemical Industry of Forest Products
Chinese Academy of Forestry
Nanjing 210042
People's Republic of China
;
    'Zong-De Wang'
;
College of Landscape Architechure and Art
Jiangxi Agriculture University
Nanchang 330045
People's Republic of China
;
    'Zhan-Qian Song'
;
Institute of Chemical Industry of Forest Products
Chinese Academy of Forestry
Nanjing 210042
People's Republic of China
;
    'Xu-Jie Yao'
;
College of Landscape Architechure and Art
Jiangxi Agriculture University
Nanchang 330045
People's Republic of China
;
