# Supplementary material for: N-(2-Pyridylmethyleneamino)dehydro­abietylamine
Source: Acta Crystallogr Sect E Struct Rep Online. 2009 Mar 19;65(Pt 4):o786. doi: 10.1107/S1600536809009040 (PMC2968828; doi:10.1107/S1600536809009040)
Supplement: Supplementary file 2 [file e-65-0o786-Isup2.hkl]

# 
# h,k,l, Fc-squared, Fo-squared, sigma(Fo-squared) and status flag 
# 
data_I
_shelx_title ' R in P2(1)' 
_shelx_refln_list_code          4 
_shelx_F_calc_maximum       94.12 
_exptl_crystal_F_000       406.00 
_reflns_d_resolution_high  0.8111 
 
loop_ 
 _symmetry_equiv_pos_as_xyz 
 'x, y, z' 
 '-x, y+1/2, -z' 
 
_cell_length_a    11.2940 
_cell_length_b     6.0870 
_cell_length_c    16.1290 
_cell_angle_alpha  90.000 
_cell_angle_beta   98.710 
_cell_angle_gamma  90.000 
 
_shelx_F_squared_multiplier     1.000 
 
loop_ 
 _refln_index_h 
 _refln_index_k 
 _refln_index_l 
 _refln_F_squared_calc 
 _refln_F_squared_meas 
 _refln_F_squared_sigma 
 _refln_observed_status 
   1   0   0      135.83      165.49      2.61 o 
   2   0   0      205.08      210.91      4.13 o 
   3   0   0      867.81      759.42      9.55 o 
   4   0   0      273.05      266.29      6.69 o 
   5   0   0      564.20      531.49     10.70 o 
   6   0   0        3.24        3.71      1.40 o 
   7   0   0        0.01       -2.07      2.13 o 
   8   0   0        3.27       -2.07      2.25 o 
   9   0   0        9.23        9.06      2.68 o 
  10   0   0        3.81        5.84      3.16 o 
  11   0   0        1.51        4.07      2.61 o 
  12   0   0        0.08       -2.86      3.77 o 
  13   0   0       10.89       20.67      4.56 o 
   1   1   0     8858.75     8241.31    108.40 o 
   2   1   0      302.72      278.15      5.59 o 
   3   1   0      282.84      284.41      6.44 o 
   4   1   0       75.64       82.75      4.20 o 
   5   1   0     1069.23     1083.35     16.17 o 
   6   1   0      428.31      452.64     11.73 o 
   7   1   0        2.90       -1.95      1.95 o 
   8   1   0       42.70       46.94      4.68 o 
   9   1   0       10.34        8.94      2.74 o 
  10   1   0       15.14       12.46      4.01 o 
  11   1   0        0.54        0.00      3.10 o 
  12   1   0        3.34       -0.61      4.50 o 
  13   1   0        2.74        4.56      3.28 o 
   0   2   0      619.72      641.66      9.85 o 
   1   2   0      182.42      203.37      5.84 o 
   2   2   0      235.87      260.76      6.87 o 
   3   2   0      445.28      405.03      9.24 o 
   4   2   0       51.43       59.46      4.13 o 
   5   2   0      126.39      122.45      6.32 o 
   6   2   0      292.30      293.84     10.03 o 
   7   2   0       21.64       25.29      3.65 o 
   8   2   0       48.85       53.38      5.59 o 
   9   2   0        4.87        2.19      3.53 o 
  10   2   0        9.39        7.36      3.71 o 
  11   2   0        1.10       -0.55      2.98 o 
  12   2   0        3.32        3.04      2.92 o 
  13   2   0        2.68        6.81      4.32 o 
   1   3   0      620.59      733.10     13.44 o 
   2   3   0       63.66       61.95      4.26 o 
   3   3   0      105.08      134.91      6.44 o 
   4   3   0       23.15       20.67      3.40 o 
   5   3   0      117.11      116.67      6.81 o 
   6   3   0       10.79       10.82      2.74 o 
   7   3   0       67.63       57.64      6.20 o 
   8   3   0      117.03      120.74      8.45 o 
   9   3   0       22.07        9.67      5.05 o 
  10   3   0        0.49       -0.55      2.92 o 
  11   3   0        5.63       10.76      3.89 o 
  12   3   0        2.08        2.01      3.77 o 
   0   4   0      213.03      212.73      8.94 o 
   1   4   0       14.19       14.96      3.04 o 
   2   4   0       82.58      101.41      6.38 o 
   3   4   0      101.21      100.80      6.81 o 
   4   4   0      267.08      243.25     10.34 o 
   5   4   0       96.31      107.49      7.48 o 
   6   4   0        4.40        5.90      3.16 o 
   7   4   0       81.53       84.51      8.03 o 
   8   4   0       38.61       41.22      6.02 o 
   9   4   0       17.71       24.20      5.11 o 
  10   4   0       13.11       12.65      5.23 o 
  11   4   0        2.56        2.68      3.47 o 
   1   5   0       30.54       43.53      4.86 o 
   2   5   0        1.74       -1.64      3.28 o 
   3   5   0       48.80       49.98      5.90 o 
   4   5   0       95.35       92.96      7.42 o 
   5   5   0       35.15       23.83      5.78 o 
   6   5   0       12.20       14.77      4.13 o 
   7   5   0        7.05        6.57      4.01 o 
   8   5   0        5.59       11.19      3.28 o 
   9   5   0       12.45       15.87      5.41 o 
  10   5   0        1.22        3.40      3.71 o 
   0   6   0        0.74        4.07      3.16 o 
   1   6   0        5.83        3.10      2.80 o 
   2   6   0        1.79        3.65      2.92 o 
   3   6   0        7.85        2.13      4.32 o 
   4   6   0        1.39        4.99      2.55 o 
   5   6   0       11.19       14.53      3.83 o 
   6   6   0       16.37       11.00      5.59 o 
   7   6   0        2.70        2.61      4.68 o 
   8   6   0        0.64        0.67      4.20 o 
   1   7   0        2.64        5.11      3.59 o 
   2   7   0        4.37       17.39      4.62 o 
   3   7   0        2.30       -1.34      4.13 o 
   4   7   0       15.03       20.31      5.23 o 
 -13   0   1        2.74        5.11      3.28 o 
 -12   0   1        8.37        7.96      3.77 o 
 -11   0   1       11.31        6.57      3.77 o 
 -10   0   1       35.24       36.17      5.05 o 
  -9   0   1       45.02       39.46      4.68 o 
  -8   0   1       41.91       45.66      4.56 o 
  -7   0   1        0.18        1.16      1.52 o 
  -6   0   1       96.10       96.91      5.41 o 
  -5   0   1     1149.13     1224.10     16.11 o 
  -4   0   1     1181.68     1169.75     13.80 o 
  -3   0   1     3568.21     3227.02     82.08 o 
  -2   0   1     7439.15     5802.23     89.43 o 
  -1   0   1      626.78      483.28      4.68 o 
   0   0   1      471.83      485.00      8.94 o 
   1   0   1      177.39      166.10      2.98 o 
   2   0   1      887.12      806.60      8.45 o 
   3   0   1      446.29      392.81      7.17 o 
   4   0   1      184.69      169.08      5.47 o 
   5   0   1       17.31       12.10      2.13 o 
   6   0   1        2.08        0.79      1.16 o 
   7   0   1        0.19       -2.25      2.25 o 
   8   0   1        2.11        4.20      2.07 o 
   9   0   1        8.44        9.67      3.10 o 
  10   0   1       13.32       12.83      3.10 o 
  11   0   1        9.42       11.43      3.53 o 
  12   0   1        6.79        2.92      4.26 o 
  13   0   1        1.44        8.51      3.95 o 
 -13   1   1        5.18        8.45      3.95 o 
 -12   1   1        1.12        2.92      3.71 o 
 -11   1   1        9.82        5.17      2.74 o 
 -10   1   1       12.94        4.13      3.59 o 
  -9   1   1       18.16       20.85      3.77 o 
  -8   1   1        7.27        7.36      2.19 o 
  -7   1   1      155.68      160.26      7.66 o 
  -6   1   1      200.44      196.98      7.84 o 
  -5   1   1      242.60      270.00      8.21 o 
  -4   1   1      292.29      312.80      7.72 o 
  -3   1   1      190.81      195.40      5.41 o 
  -2   1   1     1142.60     1151.39     11.25 o 
  -1   1   1     4041.86     3990.21     76.91 o 
   0   1   1     1009.35     1172.40     79.98 o 
   1   1   1     2310.74     2490.40     14.90 o 
   2   1   1     1837.83     1872.08     14.71 o 
   3   1   1      268.87      288.49      6.69 o 
   4   1   1      117.50      114.54      4.92 o 
   5   1   1      180.30      189.38      6.87 o 
   6   1   1       74.55       68.82      4.99 o 
   7   1   1       26.30       24.26      3.22 o 
   8   1   1       13.22       16.17      2.74 o 
   9   1   1        5.32        6.63      2.43 o 
  10   1   1        6.97        7.48      3.16 o 
  11   1   1        1.73        4.26      2.01 o 
  12   1   1        6.67       10.70      4.80 o 
  13   1   1        0.57        0.00      4.62 o 
 -13   2   1        1.67        6.08      3.10 o 
 -12   2   1        0.42       -2.43      3.40 o 
 -11   2   1        0.66        5.41      3.47 o 
 -10   2   1        0.41       -1.95      2.74 o 
  -9   2   1       44.26       42.19      5.71 o 
  -8   2   1       26.62       26.99      5.11 o 
  -7   2   1       26.73       27.72      3.28 o 
  -6   2   1       34.40       41.10      4.26 o 
  -5   2   1      158.41      161.11      6.99 o 
  -4   2   1       28.26       32.77      3.16 o 
  -3   2   1      354.00      381.08      8.94 o 
  -2   2   1      275.36      299.98      7.36 o 
  -1   2   1       33.99       33.62      2.55 o 
   0   2   1     2500.19     2795.69    122.99 o 
   1   2   1      626.05      679.17     10.58 o 
   2   2   1      104.94      106.52      4.50 o 
   3   2   1       37.83       32.41      2.92 o 
   4   2   1       38.70       41.28      3.34 o 
   5   2   1       66.55       76.97      5.05 o 
   6   2   1       17.26       18.30      3.22 o 
   7   2   1        7.80        6.20      3.04 o 
   8   2   1       49.25       51.98      5.41 o 
   9   2   1       36.13       29.61      4.50 o 
  10   2   1        2.25        0.00      2.74 o 
  11   2   1       11.35        4.44      4.80 o 
  12   2   1        4.34        8.09      3.10 o 
  13   2   1        4.85        2.74      4.01 o 
 -12   3   1        7.98       10.46      3.47 o 
 -11   3   1        2.70       -2.98      4.38 o 
 -10   3   1        4.56        5.35      3.34 o 
  -9   3   1        3.59        5.78      2.07 o 
  -8   3   1        1.22       -3.47      3.59 o 
  -7   3   1       73.06       74.17      6.44 o 
  -6   3   1      103.04       97.76      6.75 o 
  -5   3   1      177.11      166.16      8.09 o 
  -4   3   1       67.51       65.97      4.80 o 
  -3   3   1      274.59      282.34      9.24 o 
  -2   3   1       11.20        7.66      2.13 o 
  -1   3   1      240.20      260.82      8.09 o 
   0   3   1      110.00       89.08     24.38 o 
   1   3   1      780.24      916.04     15.20 o 
   2   3   1      264.11      261.98      8.39 o 
   3   3   1       55.35       44.32      4.07 o 
   4   3   1      167.68      163.48      7.36 o 
   5   3   1      133.16      132.66      7.48 o 
   6   3   1       82.00       82.32      6.32 o 
   7   3   1       78.28       69.25      6.08 o 
   8   3   1      109.13      110.23      8.63 o 
   9   3   1        8.21        2.92      3.40 o 
  10   3   1        4.37        2.19      3.95 o 
  11   3   1        0.24        1.22      2.68 o 
  12   3   1        3.77       -2.01      3.83 o 
 -11   4   1        1.45        1.95      3.40 o 
 -10   4   1       16.53       16.78      5.59 o 
  -9   4   1        1.55        1.09      3.65 o 
  -8   4   1        3.85        6.99      3.28 o 
  -7   4   1       50.33       64.81      6.32 o 
  -6   4   1      259.48      286.42     12.28 o 
  -5   4   1      146.48      128.65      7.84 o 
  -4   4   1       24.04       25.11      3.71 o 
  -3   4   1       88.30       91.50      6.51 o 
  -2   4   1       26.91       26.08      3.59 o 
  -1   4   1        9.38       12.52      3.16 o 
   0   4   1      122.10      128.80      5.05 o 
   1   4   1       31.84       30.82      4.26 o 
   2   4   1       16.34       13.98      2.98 o 
   3   4   1      268.58      259.18     10.52 o 
   4   4   1       12.02       11.67      3.83 o 
   5   4   1       34.47       37.69      5.41 o 
   6   4   1      136.28      124.51      8.51 o 
   7   4   1       23.33       26.51      4.20 o 
   8   4   1       38.78       44.75      5.53 o 
   9   4   1        3.97        4.99      3.47 o 
  10   4   1        5.76       -0.61      4.92 o 
  11   4   1        4.07        2.01      5.05 o 
 -10   5   1        3.05        4.07      4.74 o 
  -9   5   1        7.48       -1.88      4.99 o 
  -8   5   1       20.96       25.72      5.41 o 
  -7   5   1        1.15        0.55      3.28 o 
  -6   5   1      118.70       97.22      8.57 o 
  -5   5   1       27.16       26.63      5.11 o 
  -4   5   1        2.44       -2.25      3.16 o 
  -3   5   1        6.91       -0.43      3.65 o 
  -2   5   1        1.98        0.00      2.68 o 
  -1   5   1       95.62       97.82      7.54 o 
   0   5   1       25.29        8.54      3.44 o 
   1   5   1       63.13       54.84      5.53 o 
   2   5   1       33.70       29.30      5.29 o 
   3   5   1       11.08       15.63      4.13 o 
   4   5   1       56.92       69.61      6.75 o 
   5   5   1       46.99       46.27      5.53 o 
   6   5   1        1.16        0.55      2.86 o 
   7   5   1        7.47        5.53      4.20 o 
   8   5   1        2.93        7.72      3.28 o 
   9   5   1       23.36       28.21      6.93 o 
  10   5   1        1.59        7.60      3.71 o 
  -8   6   1        1.37       -5.11      5.11 o 
  -7   6   1        6.88        8.39      4.50 o 
  -6   6   1        2.04       -3.65      4.74 o 
  -5   6   1       34.94       40.00      5.78 o 
  -4   6   1        7.81        7.23      3.89 o 
  -3   6   1        7.04       12.34      3.89 o 
  -2   6   1       12.55       18.30      4.20 o 
  -1   6   1        3.24        4.62      2.98 o 
   0   6   1       23.01       21.24      3.42 o 
   1   6   1        2.64       -1.03      3.95 o 
   2   6   1       11.47        9.48      4.07 o 
   3   6   1       25.19       22.13      5.71 o 
   4   6   1        6.10        5.59      4.26 o 
   5   6   1        6.85        5.29      2.68 o 
   6   6   1        4.43       -2.49      4.07 o 
   7   6   1        0.76       -1.34      4.74 o 
   8   6   1        0.24        2.80      4.07 o 
  -5   7   1        5.13        4.92      5.17 o 
  -4   7   1       11.10        6.08      5.11 o 
  -3   7   1        0.96       -1.34      4.13 o 
  -2   7   1        0.86       -5.29      5.29 o 
  -1   7   1        2.50        6.99      3.04 o 
   0   7   1        2.43        0.32      3.14 o 
   1   7   1        2.96        1.95      3.65 o 
   2   7   1       17.85       12.95      5.11 o 
   3   7   1        9.85        9.24      4.07 o 
   4   7   1        5.53        2.74      5.17 o 
 -13   0   2        1.64        1.88      3.95 o 
 -12   0   2        0.13       -2.25      3.22 o 
 -11   0   2       26.56       20.67      5.35 o 
 -10   0   2        6.26        7.11      3.40 o 
  -9   0   2       13.88       12.46      3.59 o 
  -8   0   2        2.23        0.36      2.07 o 
  -7   0   2       22.01       28.33      3.47 o 
  -6   0   2      985.51      976.96     16.29 o 
  -5   0   2       35.46       25.47      2.68 o 
  -4   0   2      549.17      656.49     10.52 o 
  -3   0   2     1045.86      926.86     10.76 o 
  -2   0   2     2610.42     2057.39     56.97 o 
  -1   0   2      760.05      708.48      6.69 o 
   0   0   2      585.88      615.65     17.45 o 
   1   0   2      309.75      280.52      4.62 o 
   2   0   2      392.15      375.24      6.32 o 
   3   0   2       68.53       65.18      3.10 o 
   4   0   2        0.39       -1.03      1.22 o 
   5   0   2        5.12        3.47      1.58 o 
   6   0   2        0.32       -0.55      1.40 o 
   7   0   2        0.22        1.22      2.07 o 
   8   0   2       57.31       53.87      5.35 o 
   9   0   2        6.87        9.48      2.98 o 
  10   0   2        6.36        7.48      3.16 o 
  11   0   2        2.98        2.13      3.34 o 
  12   0   2        0.10        0.00      3.28 o 
  13   0   2        5.05        5.35      4.99 o 
 -13   1   2        4.90        1.28      3.65 o 
 -12   1   2        8.96       11.55      4.32 o 
 -11   1   2        3.67        5.65      3.95 o 
 -10   1   2       43.96       42.68      5.29 o 
  -9   1   2       45.57       49.12      5.29 o 
  -8   1   2        9.48        7.66      2.68 o 
  -7   1   2       23.91       25.84      3.83 o 
  -6   1   2      144.05      140.63      6.75 o 
  -5   1   2      359.73      345.27      9.12 o 
  -4   1   2       49.31       37.51      2.86 o 
  -3   1   2      572.27      584.75      9.36 o 
  -2   1   2     4245.21     4152.67     91.62 o 
  -1   1   2      528.90      581.53      7.54 o 
   0   1   2     6679.36     6097.28     69.37 o 
   1   1   2      268.27      288.79      5.53 o 
   2   1   2      778.86      754.44      9.91 o 
   3   1   2      117.46       96.30      4.20 o 
   4   1   2       44.25       37.03      3.22 o 
   5   1   2      197.46      184.82      6.93 o 
   6   1   2       98.73       85.72      5.59 o 
   7   1   2       26.03       35.26      3.89 o 
   8   1   2       34.84       27.72      4.38 o 
   9   1   2       48.87       48.15      5.96 o 
  10   1   2        4.38        4.80      3.47 o 
  11   1   2        2.57        1.09      3.04 o 
  12   1   2        0.03       -1.82      3.47 o 
  13   1   2       14.25       27.66      5.90 o 
 -13   2   2        1.35        4.01      3.71 o 
 -12   2   2        6.59        8.45      3.71 o 
 -11   2   2       13.30       13.01      4.80 o 
 -10   2   2       30.75       42.07      6.20 o 
  -9   2   2        0.41        0.85      2.68 o 
  -8   2   2        7.01       12.52      3.16 o 
  -7   2   2        9.63        7.66      2.55 o 
  -6   2   2       73.70       76.24      5.35 o 
  -5   2   2      218.52      221.30      8.27 o 
  -4   2   2       63.85       65.66      4.32 o 
  -3   2   2      232.79      226.47      7.05 o 
  -2   2   2       21.83       19.21      2.37 o 
  -1   2   2       70.24       69.01      3.59 o 
   0   2   2     2228.47     2554.11    184.31 o 
   1   2   2      161.10      171.39      5.71 o 
   2   2   2      123.75      109.56      4.99 o 
   3   2   2       62.46       69.13      4.32 o 
   4   2   2        8.77        8.21      2.31 o 
   5   2   2      106.47      113.14      6.38 o 
   6   2   2      480.16      509.06     13.68 o 
   7   2   2       66.42       58.24      5.59 o 
   8   2   2       64.38       62.44      6.63 o 
   9   2   2       41.78       39.76      5.05 o 
  10   2   2       11.50       10.64      3.40 o 
  11   2   2        0.69        0.55      2.86 o 
  12   2   2        2.99        5.71      2.92 o 
 -12   3   2        0.70        4.56      2.86 o 
 -11   3   2        8.07       22.98      3.95 o 
 -10   3   2        4.43        6.93      3.47 o 
  -9   3   2       34.79       39.70      5.35 o 
  -8   3   2        0.22       -0.85      2.74 o 
  -7   3   2        2.29        0.36      2.68 o 
  -6   3   2        0.91       -2.68      2.68 o 
  -5   3   2      181.98      187.50      8.45 o 
  -4   3   2       33.31       40.86      3.95 o 
  -3   3   2       19.38       22.13      3.10 o 
  -2   3   2        0.57       -0.49      1.88 o 
  -1   3   2      823.43     1032.83     16.11 o 
   0   3   2        7.72        6.76      2.28 o 
   1   3   2      246.09      262.59      8.33 o 
   2   3   2      335.11      376.82     10.21 o 
   3   3   2      105.34      114.18      5.96 o 
   4   3   2       35.14       35.81      3.47 o 
   5   3   2       54.36       54.96      4.86 o 
   6   3   2       25.14       28.33      3.77 o 
   7   3   2       26.47       22.68      4.38 o 
   8   3   2       27.92       25.66      4.50 o 
   9   3   2       54.23       52.04      6.02 o 
  10   3   2        3.53       -2.80      4.32 o 
  11   3   2        0.73        3.10      3.95 o 
  12   3   2        2.65        6.81      3.59 o 
 -11   4   2        8.26       11.13      4.74 o 
 -10   4   2       42.89       56.12      7.54 o 
  -9   4   2       11.43       12.52      4.62 o 
  -8   4   2       44.90       52.29      5.78 o 
  -7   4   2        9.43        6.87      4.26 o 
  -6   4   2      127.31      116.55      8.15 o 
  -5   4   2       30.59       25.96      4.68 o 
  -4   4   2        9.36        0.36      3.53 o 
  -3   4   2       34.16       31.61      4.44 o 
  -2   4   2       60.43       63.11      4.86 o 
  -1   4   2       23.47       31.37      3.71 o 
   0   4   2       78.44       95.28     10.34 o 
   1   4   2      174.94      172.60      7.96 o 
   2   4   2       93.91      113.33      6.81 o 
   3   4   2      191.83      190.78      9.06 o 
   4   4   2      135.70      123.84      7.78 o 
   5   4   2       54.91       54.47      5.71 o 
   6   4   2       18.45        9.12      4.68 o 
   7   4   2        3.85        2.86      2.86 o 
   8   4   2        5.94        2.07      4.50 o 
   9   4   2        4.17        6.81      3.65 o 
  10   4   2        1.33        1.22      4.13 o 
  11   4   2        0.26        7.48      3.65 o 
 -10   5   2        2.41        0.00      4.99 o 
  -9   5   2        0.15       -3.77      4.62 o 
  -8   5   2        6.61        4.07      4.32 o 
  -7   5   2        1.68       -4.26      4.26 o 
  -6   5   2        7.41        7.11      4.38 o 
  -5   5   2       71.29       60.49      7.23 o 
  -4   5   2       50.94       41.59      5.11 o 
  -3   5   2        5.10        4.32      2.55 o 
  -2   5   2       18.70       20.98      4.74 o 
  -1   5   2       85.00       83.48      6.75 o 
   0   5   2        1.33        0.86      1.93 o 
   1   5   2        7.66        6.63      3.47 o 
   2   5   2       93.88       86.15      7.48 o 
   3   5   2       41.38       45.36      5.53 o 
   4   5   2       47.34       59.16      5.90 o 
   5   5   2      103.56      109.56      8.69 o 
   6   5   2        0.30        1.58      2.98 o 
   7   5   2        8.05       11.19      3.71 o 
   8   5   2        4.33        0.61      4.50 o 
   9   5   2        4.26        1.95      4.62 o 
  -8   6   2        0.77        0.67      3.83 o 
  -7   6   2       17.92       19.33      5.90 o 
  -6   6   2        2.57        0.61      4.56 o 
  -5   6   2        0.71        1.16      4.13 o 
  -4   6   2        4.36        7.78      3.71 o 
  -3   6   2        4.63       10.21      2.98 o 
  -2   6   2        3.08        3.71      2.92 o 
  -1   6   2        8.64        3.65      2.86 o 
   0   6   2        5.53        4.14      2.34 o 
   1   6   2        5.52        7.84      2.98 o 
   2   6   2       24.35       31.86      5.53 o 
   3   6   2       10.03        8.21      5.29 o 
   4   6   2       29.70       28.33      5.59 o 
   5   6   2        6.74        6.51      4.99 o 
   6   6   2       13.58        6.87      4.01 o 
   7   6   2        1.20        0.00      3.65 o 
  -4   7   2        1.66        2.74      3.95 o 
  -3   7   2        0.09       -0.67      3.89 o 
  -2   7   2       15.04       11.61      4.74 o 
  -1   7   2        0.56        0.61      4.50 o 
   0   7   2        8.72        3.29      3.53 o 
   1   7   2        2.34        2.55      4.38 o 
   2   7   2        1.09        3.28      3.53 o 
   3   7   2       17.29        4.01      6.32 o 
   4   7   2        1.63        6.20      3.95 o 
 -13   0   3        3.94        1.28      3.22 o 
 -12   0   3        9.00       14.17      3.47 o 
 -11   0   3       80.81       87.18      7.66 o 
 -10   0   3        8.46       10.27      3.40 o 
  -9   0   3       12.84       14.47      3.22 o 
  -8   0   3        5.28        6.14      2.74 o 
  -7   0   3        8.03        4.07      2.07 o 
  -6   0   3       87.73       79.10      4.86 o 
  -5   0   3      533.57      441.57      9.97 o 
  -4   0   3      519.47      491.43      9.48 o 
  -3   0   3     6400.56     5426.13    113.02 o 
  -2   0   3     7404.13     6047.61    105.30 o 
  -1   0   3       54.25       63.72      2.61 o 
   0   0   3      732.43      628.17     17.18 o 
   1   0   3      820.22      863.69      9.18 o 
   2   0   3      323.06      319.55      6.38 o 
   3   0   3      159.37      148.77      4.99 o 
   4   0   3       14.32       15.99      2.07 o 
   5   0   3      157.92      164.70      6.51 o 
   6   0   3      207.15      200.02      8.15 o 
   7   0   3       97.26       89.92      6.02 o 
   8   0   3      234.92      232.79     10.09 o 
   9   0   3       56.26       74.36      6.63 o 
  10   0   3       11.57        8.69      3.89 o 
  11   0   3       21.29       22.31      4.92 o 
  12   0   3        9.62       12.77      4.86 o 
  13   0   3       17.07       18.36      6.14 o 
 -13   1   3        1.69        1.28      3.65 o 
 -12   1   3        1.26       -2.86      4.50 o 
 -11   1   3       32.36       42.62      5.17 o 
 -10   1   3       27.87       29.12      4.80 o 
  -9   1   3       33.91       40.07      4.80 o 
  -8   1   3       14.23       14.35      2.68 o 
  -7   1   3       19.02       24.02      3.28 o 
  -6   1   3       21.38       15.38      2.80 o 
  -5   1   3      518.13      527.78     11.61 o 
  -4   1   3      149.21      117.89      5.05 o 
  -3   1   3      610.57      646.77     10.27 o 
  -2   1   3      511.06      517.94      8.39 o 
  -1   1   3     2107.10     2196.32     15.81 o 
   0   1   3      537.36      558.66     10.94 o 
   1   1   3      573.96      591.68      8.63 o 
   2   1   3     1408.30     1318.70     14.04 o 
   3   1   3       70.48       67.30      3.71 o 
   4   1   3      414.25      438.59     10.15 o 
   5   1   3        5.77        6.87      1.88 o 
   6   1   3       40.46       36.24      4.01 o 
   7   1   3      155.12      153.33      8.21 o 
   8   1   3      179.72      175.10      9.18 o 
   9   1   3      166.66      173.58      9.79 o 
  10   1   3       21.57       28.03      5.05 o 
  11   1   3       14.15       16.05      4.44 o 
  12   1   3       21.41       29.67      5.23 o 
  13   1   3       11.83       15.14      6.02 o 
 -13   2   3        1.32        2.01      3.47 o 
 -12   2   3        4.32        3.04      2.49 o 
 -11   2   3        7.76        4.86      4.07 o 
 -10   2   3       38.53       31.01      5.53 o 
  -9   2   3        1.86        2.61      2.37 o 
  -8   2   3        6.09        6.51      2.43 o 
  -7   2   3        3.77        8.09      3.22 o 
  -6   2   3       48.14       50.04      4.44 o 
  -5   2   3      128.95      124.27      6.57 o 
  -4   2   3      241.07      240.64      7.66 o 
  -3   2   3       42.11       45.42      3.53 o 
  -2   2   3        4.15        3.10      1.34 o 
  -1   2   3      191.94      272.68      7.17 o 
   0   2   3     1599.31     1795.91    134.00 o 
   1   2   3      779.66      842.60     12.77 o 
   2   2   3      600.22      667.19     11.92 o 
   3   2   3     1980.83     2137.53     22.43 o 
   4   2   3      315.19      270.12      8.82 o 
   5   2   3       23.81       26.87      3.28 o 
   6   2   3        4.94        5.47      2.19 o 
   7   2   3       68.42       65.05      5.53 o 
   8   2   3      191.69      158.99      9.67 o 
   9   2   3       14.57        9.73      4.01 o 
  10   2   3        9.35       16.11      4.62 o 
  11   2   3        0.57        2.31      3.95 o 
  12   2   3        4.46       10.34      4.38 o 
 -12   3   3        3.13        3.28      3.53 o 
 -11   3   3       21.23       20.61      6.08 o 
 -10   3   3        2.94        1.58      4.20 o 
  -9   3   3       24.48       22.56      4.50 o 
  -8   3   3        6.18        3.47      2.86 o 
  -7   3   3       10.44       15.20      3.10 o 
  -6   3   3       22.93       22.43      3.53 o 
  -5   3   3      130.42      121.29      7.11 o 
  -4   3   3        4.44        3.16      2.61 o 
  -3   3   3       40.79       48.58      4.13 o 
  -2   3   3       21.64       22.31      3.40 o 
  -1   3   3       74.15      101.11      5.35 o 
   0   3   3      155.80      167.36     12.43 o 
   1   3   3       93.96       91.99      5.11 o 
   2   3   3       76.93       81.89      5.17 o 
   3   3   3        5.50        8.45      1.70 o 
   4   3   3       54.55       51.01      4.50 o 
   5   3   3       95.70       98.55      6.44 o 
   6   3   3       18.96       13.50      3.77 o 
   7   3   3      229.89      209.45     10.64 o 
   8   3   3       24.17       29.61      4.92 o 
   9   3   3       14.78       10.76      3.89 o 
  10   3   3        0.21       -1.70      3.28 o 
  11   3   3        0.95        3.77      3.10 o 
  12   3   3        8.58       23.53      4.38 o 
 -11   4   3        5.17        5.90      4.38 o 
 -10   4   3       22.66       31.68      5.23 o 
  -9   4   3       10.35       10.40      5.05 o 
  -8   4   3      105.16      114.06      9.18 o 
  -7   4   3        0.07        4.62      3.10 o 
  -6   4   3       15.57       14.35      3.71 o 
  -5   4   3       32.06       25.05      4.86 o 
  -4   4   3       65.38       60.37      5.78 o 
  -3   4   3       26.03       30.09      4.20 o 
  -2   4   3       48.11       46.15      4.44 o 
  -1   4   3        7.88        9.06      2.31 o 
   0   4   3       45.64       49.28      3.25 o 
   1   4   3       88.04       87.49      5.96 o 
   2   4   3       17.32       20.43      3.65 o 
   3   4   3       31.56       34.05      4.20 o 
   4   4   3       57.97       63.41      5.84 o 
   5   4   3       11.02        5.78      3.71 o 
   6   4   3       30.16       29.85      4.38 o 
   7   4   3       20.77       28.15      4.56 o 
   8   4   3       54.93       50.83      7.48 o 
   9   4   3        9.22       15.63      3.89 o 
  10   4   3        9.33       10.15      4.32 o 
  11   4   3        2.82        3.47      4.44 o 
 -10   5   3        6.73        8.88      4.44 o 
  -9   5   3       14.26       16.42      4.74 o 
  -8   5   3       14.06       14.65      4.99 o 
  -7   5   3       33.86       37.09      5.90 o 
  -6   5   3       27.58       37.27      5.59 o 
  -5   5   3       28.99       29.30      5.29 o 
  -4   5   3       22.99       14.59      4.68 o 
  -3   5   3       46.46       38.06      5.29 o 
  -2   5   3        3.40        3.83      2.68 o 
  -1   5   3        6.84        7.54      3.40 o 
   0   5   3       33.02       30.05      3.46 o 
   1   5   3       52.89       47.73      5.53 o 
   2   5   3      132.19      137.28      8.33 o 
   3   5   3       84.58       84.51      7.48 o 
   4   5   3       22.82       19.82      4.92 o 
   5   5   3       26.29       22.98      5.17 o 
   6   5   3        6.24        9.06      3.16 o 
   7   5   3        0.90       -3.65      3.65 o 
   8   5   3        7.02        5.53      3.83 o 
   9   5   3        0.25        7.30      3.89 o 
  -8   6   3        2.15        1.40      5.11 o 
  -7   6   3        7.63        7.11      4.74 o 
  -6   6   3        9.74       12.28      4.32 o 
  -5   6   3       15.30       20.49      4.01 o 
  -4   6   3        7.65        2.25      4.26 o 
  -3   6   3        3.04        0.55      3.59 o 
  -2   6   3        6.42        6.93      4.13 o 
  -1   6   3       29.36        7.36      4.68 o 
   0   6   3       12.80       11.29      3.29 o 
   1   6   3        2.42        1.03      3.28 o 
   2   6   3        0.93        2.68      3.95 o 
   3   6   3       22.25       23.83      5.11 o 
   4   6   3       26.43       25.35      5.71 o 
   5   6   3        9.43        6.02      4.80 o 
   6   6   3        1.63        1.28      2.86 o 
   7   6   3        2.18       -2.01      4.80 o 
  -4   7   3        5.85        1.34      5.35 o 
  -3   7   3        6.36        5.96      4.99 o 
  -2   7   3       28.32       25.41      7.05 o 
  -1   7   3       10.49        7.11      5.23 o 
   0   7   3        5.44        4.29      3.26 o 
   1   7   3        0.96       -4.13      4.13 o 
   2   7   3        8.69       -4.62      4.80 o 
   3   7   3        8.18        2.68      5.65 o 
   4   7   3       12.86       11.86      5.05 o 
 -13   0   4        2.65       -2.55      3.89 o 
 -12   0   4        3.35        1.16      3.77 o 
 -11   0   4        0.00       -1.52      2.61 o 
 -10   0   4       25.26       22.43      5.23 o 
  -9   0   4        0.24        1.58      2.31 o 
  -8   0   4        5.62        1.40      2.31 o 
  -7   0   4        0.00        1.82      1.82 o 
  -6   0   4      153.37      148.29      6.87 o 
  -5   0   4     1397.99     1381.63     18.00 o 
  -4   0   4      733.42      726.90     11.86 o 
  -3   0   4      156.06      133.94      4.68 o 
  -2   0   4     3835.22     3173.27     84.02 o 
  -1   0   4       32.97       36.96      2.37 o 
   0   0   4      296.85      286.47      4.06 o 
   1   0   4        5.16        5.17      1.34 o 
   2   0   4      320.48      324.84      6.99 o 
   3   0   4        0.37       -1.40      1.40 o 
   4   0   4      149.45      157.77      6.14 o 
   5   0   4       50.32       49.49      4.13 o 
   6   0   4       96.55       92.05      5.59 o 
   7   0   4       19.50       15.20      3.34 o 
   8   0   4      307.49      313.90     12.52 o 
   9   0   4        0.21       -3.65      3.65 o 
  10   0   4       13.11        8.45      4.56 o 
  11   0   4       16.72       19.58      3.83 o 
  12   0   4        9.61       20.67      4.50 o 
  13   0   4       20.86       37.63      6.81 o 
 -13   1   4        0.17       -2.61      4.26 o 
 -12   1   4        2.66       -4.07      4.20 o 
 -11   1   4       47.13       55.27      6.44 o 
 -10   1   4       10.89       15.63      4.01 o 
  -9   1   4        3.48        7.72      2.68 o 
  -8   1   4       21.06       18.85      3.71 o 
  -7   1   4       56.16       53.08      4.74 o 
  -6   1   4        1.78        0.55      1.88 o 
  -5   1   4       75.79       70.89      4.80 o 
  -4   1   4      547.92      477.14     10.27 o 
  -3   1   4      322.75      349.83      8.03 o 
  -2   1   4      464.83      458.84      8.45 o 
  -1   1   4      170.46      157.65      4.80 o 
   0   1   4      119.32      115.07      7.20 o 
   1   1   4     1397.13     1477.20     14.83 o 
   2   1   4       90.55       90.71      4.13 o 
   3   1   4      434.07      451.85      9.67 o 
   4   1   4      328.52      363.45      9.48 o 
   5   1   4       62.83       67.73      4.92 o 
   6   1   4        3.61        4.56      1.88 o 
   7   1   4      204.43      202.40      9.18 o 
   8   1   4      100.41      104.27      7.84 o 
   9   1   4       72.26       67.61      6.99 o 
  10   1   4        2.74        3.04      2.80 o 
  11   1   4       12.82       11.98      4.74 o 
  12   1   4       11.63        5.11      4.74 o 
 -13   2   4        0.12        2.01      2.61 o 
 -12   2   4        0.01       -2.43      3.77 o 
 -11   2   4        0.58        3.83      2.37 o 
 -10   2   4       24.71       21.95      4.68 o 
  -9   2   4       18.97       20.91      3.53 o 
  -8   2   4        8.04        8.15      2.80 o 
  -7   2   4       64.56       64.51      5.53 o 
  -6   2   4        4.98        3.95      2.49 o 
  -5   2   4      133.54      125.43      6.38 o 
  -4   2   4      386.81      417.62     10.70 o 
  -3   2   4      603.44      637.04     12.28 o 
  -2   2   4       35.37       38.97      3.28 o 
  -1   2   4      545.14      621.84     11.13 o 
   0   2   4      428.67      493.13     35.99 o 
   1   2   4      393.70      385.52      9.00 o 
   2   2   4      156.29      168.59      6.38 o 
   3   2   4      479.85      585.24     12.59 o 
   4   2   4        7.61        7.11      2.43 o 
   5   2   4       18.74       19.94      2.74 o 
   6   2   4        4.28        7.05      2.25 o 
   7   2   4       82.39       95.51      6.99 o 
   8   2   4      137.98      128.47      8.15 o 
   9   2   4        5.90        7.17      3.22 o 
  10   2   4        4.83        0.55      3.95 o 
  11   2   4        3.18       10.15      3.53 o 
  12   2   4        0.17        5.96      3.47 o 
 -12   3   4        0.15        3.28      3.16 o 
 -11   3   4        7.45        8.88      4.50 o 
 -10   3   4       32.07       28.94      5.71 o 
  -9   3   4       12.39       11.61      3.53 o 
  -8   3   4       65.77       69.07      6.44 o 
  -7   3   4       12.01       16.17      3.59 o 
  -6   3   4       23.07       13.25      3.71 o 
  -5   3   4       40.93       40.31      4.01 o 
  -4   3   4       19.09       22.07      2.92 o 
  -3   3   4      189.28      192.06      7.84 o 
  -2   3   4       51.31       48.15      4.20 o 
  -1   3   4       63.35       76.91      5.17 o 
   0   3   4      543.15      592.42     48.03 o 
   1   3   4       80.49       80.13      4.80 o 
   2   3   4      716.87      802.71     15.75 o 
   3   3   4      119.94      133.39      6.99 o 
   4   3   4       23.38       24.14      3.59 o 
   5   3   4       79.09       68.82      5.65 o 
   6   3   4       43.44       37.03      4.68 o 
   7   3   4       91.57       75.45      6.75 o 
   8   3   4        4.05        5.23      3.04 o 
   9   3   4       10.89        8.45      4.62 o 
  10   3   4        2.22       -0.61      3.47 o 
  11   3   4        4.57        7.05      3.83 o 
 -11   4   4       18.42       32.16      5.11 o 
 -10   4   4       30.89       42.68      6.87 o 
  -9   4   4        4.37        4.44      4.32 o 
  -8   4   4       35.07       37.39      5.84 o 
  -7   4   4       14.62       13.44      4.92 o 
  -6   4   4       10.30       12.46      3.28 o 
  -5   4   4       83.31       90.47      6.75 o 
  -4   4   4        9.40       10.46      2.86 o 
  -3   4   4        1.18        2.13      1.95 o 
  -2   4   4       42.36       41.65      4.74 o 
  -1   4   4        1.15        1.03      2.07 o 
   0   4   4        7.64       10.15      1.90 o 
   1   4   4      165.52      147.92      7.60 o 
   2   4   4       96.38       94.60      6.32 o 
   3   4   4      223.99      211.27      9.85 o 
   4   4   4        3.70        2.37      3.22 o 
   5   4   4        1.39       -2.55      3.28 o 
   6   4   4       78.92       76.73      7.17 o 
   7   4   4       10.17        6.02      4.92 o 
   8   4   4       50.36       50.04      7.36 o 
   9   4   4        7.48       10.09      4.56 o 
  10   4   4        2.23        6.51      3.40 o 
 -10   5   4        4.12        7.54      4.38 o 
  -9   5   4       18.68       22.86      5.59 o 
  -8   5   4        4.87        0.00      4.56 o 
  -7   5   4        4.90        6.63      4.26 o 
  -6   5   4       52.02       50.58      6.26 o 
  -5   5   4       16.17       12.65      4.50 o 
  -4   5   4        9.76       10.21      3.34 o 
  -3   5   4       62.96       56.60      5.90 o 
  -2   5   4       31.04       34.23      5.65 o 
  -1   5   4        0.07       -3.34      3.34 o 
   0   5   4       38.84       39.43      4.23 o 
   1   5   4       45.86       42.01      5.65 o 
   2   5   4       42.94       39.58      5.11 o 
   3   5   4       49.82       47.06      5.65 o 
   4   5   4       69.47       57.15      6.87 o 
   5   5   4       32.87       25.60      5.65 o 
   6   5   4        6.00        6.02      3.95 o 
   7   5   4        8.55        6.99      3.53 o 
   8   5   4        0.03       -3.71      3.71 o 
   9   5   4        5.95        6.75      4.62 o 
  -8   6   4        4.78       14.53      3.95 o 
  -7   6   4        5.69       15.02      4.50 o 
  -6   6   4        3.69        8.03      3.77 o 
  -5   6   4       11.33       15.38      4.68 o 
  -4   6   4        9.45        9.12      4.56 o 
  -3   6   4        3.77        5.53      3.95 o 
  -2   6   4       42.86       45.84      6.63 o 
  -1   6   4       13.81       14.41      4.26 o 
   0   6   4       25.90       29.02      6.66 o 
   1   6   4       16.22       12.95      4.20 o 
   2   6   4       29.12       26.93      5.71 o 
   3   6   4       33.49       30.03      5.17 o 
   4   6   4        2.45        4.13      4.62 o 
   5   6   4        2.72       -4.20      4.20 o 
   6   6   4        2.61        9.06      4.32 o 
   7   6   4        1.82        1.40      4.26 o 
  -4   7   4        3.52       -2.74      5.41 o 
  -3   7   4       26.97       23.53      6.14 o 
  -2   7   4        3.68        1.34      5.47 o 
  -1   7   4        1.98       11.13      4.50 o 
   0   7   4        6.69        5.51      3.92 o 
   1   7   4        0.96        4.62      3.28 o 
   2   7   4        8.95        9.36      4.74 o 
   3   7   4        2.68        2.74      4.68 o 
 -13   0   5        1.01       -2.55      3.95 o 
 -12   0   5        1.17        7.48      2.86 o 
 -11   0   5        0.05       -1.03      2.98 o 
 -10   0   5        1.19       -1.40      3.04 o 
  -9   0   5        0.16        0.00      2.80 o 
  -8   0   5       20.36       25.47      3.34 o 
  -7   0   5      212.40      205.50      8.94 o 
  -6   0   5       37.88       34.53      3.40 o 
  -5   0   5      204.69      190.11      7.17 o 
  -4   0   5      218.56      228.48      7.05 o 
  -3   0   5      217.82      220.27      6.38 o 
  -2   0   5      131.50      153.88      5.05 o 
  -1   0   5       15.80       16.29      1.88 o 
   0   0   5      466.80      461.92      5.78 o 
   1   0   5        0.54       -1.22      1.22 o 
   2   0   5      218.73      222.15      6.32 o 
   3   0   5       83.67       88.52      4.38 o 
   4   0   5      145.55      165.37      6.63 o 
   5   0   5       43.94       47.79      3.95 o 
   6   0   5       32.20       32.71      3.95 o 
   7   0   5       13.60        6.08      3.16 o 
   8   0   5      573.74      571.56     16.78 o 
   9   0   5      379.54      370.50     14.96 o 
  10   0   5        0.17        2.61      3.28 o 
  11   0   5       26.70       35.26      6.51 o 
  12   0   5        1.33        1.28      4.26 o 
 -13   1   5        4.26        9.12      2.92 o 
 -12   1   5        0.21       -4.44      4.44 o 
 -11   1   5       25.78       26.14      4.68 o 
 -10   1   5        9.29        9.30      3.47 o 
  -9   1   5        1.22        7.05      2.01 o 
  -8   1   5        2.73        2.92      2.43 o 
  -7   1   5       19.03       19.52      3.71 o 
  -6   1   5      180.00      183.61      7.90 o 
  -5   1   5      692.39      666.59     13.62 o 
  -4   1   5      382.95      380.78      9.48 o 
  -3   1   5      755.61      722.40     12.04 o 
  -2   1   5      153.65      178.32      5.78 o 
  -1   1   5       60.95       62.07      3.40 o 
   0   1   5       84.59       90.19      3.65 o 
   1   1   5       94.01      107.31      4.56 o 
   2   1   5      270.90      237.96      6.93 o 
   3   1   5     1197.52     1320.34     17.51 o 
   4   1   5      592.49      606.03     12.83 o 
   5   1   5       82.46       76.73      5.53 o 
   6   1   5        0.81        0.00      1.40 o 
   7   1   5      358.35      332.20     12.22 o 
   8   1   5      172.37      170.23      9.61 o 
   9   1   5       55.58       57.70      6.32 o 
  10   1   5       18.99       27.36      4.62 o 
  11   1   5        1.11        0.61      3.28 o 
  12   1   5        2.92       -1.95      4.38 o 
 -13   2   5        3.49       -1.34      3.95 o 
 -12   2   5        0.77       -3.04      4.01 o 
 -11   2   5       18.79       19.82      4.68 o 
 -10   2   5       31.43       27.66      5.17 o 
  -9   2   5        2.62        5.78      2.19 o 
  -8   2   5       59.71       62.44      6.02 o 
  -7   2   5       36.89       32.77      4.07 o 
  -6   2   5        0.37        0.00      1.88 o 
  -5   2   5       39.64       43.35      3.95 o 
  -4   2   5      255.48      259.85      8.82 o 
  -3   2   5       94.35       86.03      5.11 o 
  -2   2   5      320.54      375.91      9.24 o 
  -1   2   5        3.51        3.04      1.88 o 
   0   2   5      264.38      303.02     15.17 o 
   1   2   5      167.87      166.34      6.51 o 
   2   2   5      173.51      196.19      7.36 o 
   3   2   5      362.86      363.87     10.27 o 
   4   2   5       55.53       67.73      4.80 o 
   5   2   5       10.41       14.90      2.68 o 
   6   2   5       26.29       25.23      3.34 o 
   7   2   5       25.63       30.70      4.01 o 
   8   2   5       49.56       40.13      5.96 o 
   9   2   5        5.54        6.44      3.28 o 
  10   2   5       28.49       23.83      5.29 o 
  11   2   5        0.91        1.82      3.83 o 
  12   2   5        1.45       -2.07      4.56 o 
 -12   3   5        3.06        0.67      4.01 o 
 -11   3   5        5.06       10.76      3.89 o 
 -10   3   5       16.32       18.97      4.74 o 
  -9   3   5       22.37       27.97      5.47 o 
  -8   3   5       84.44       86.76      7.72 o 
  -7   3   5       18.51       11.31      3.40 o 
  -6   3   5       21.10       15.44      3.59 o 
  -5   3   5       19.77       18.12      3.71 o 
  -4   3   5       12.26        8.09      2.68 o 
  -3   3   5      255.35      290.98      9.67 o 
  -2   3   5       40.45       52.71      4.56 o 
  -1   3   5        4.86        5.65      2.31 o 
   0   3   5      205.13      252.20     18.60 o 
   1   3   5      503.28      522.19     13.01 o 
   2   3   5       41.14       40.25      3.95 o 
   3   3   5      231.80      236.99      9.61 o 
   4   3   5        6.49        3.04      2.13 o 
   5   3   5       79.19       80.68      6.32 o 
   6   3   5        3.10        2.43      3.28 o 
   7   3   5       53.73       55.14      6.26 o 
   8   3   5       27.44       21.77      5.35 o 
   9   3   5       53.62       52.95      5.84 o 
  10   3   5        0.24        5.41      2.74 o 
  11   3   5        0.29       -2.01      4.13 o 
 -11   4   5        3.13        2.01      4.74 o 
 -10   4   5       35.32       37.69      6.38 o 
  -9   4   5       11.49        0.00      5.29 o 
  -8   4   5       12.82       12.28      4.86 o 
  -7   4   5       43.59       61.47      5.78 o 
  -6   4   5        2.95        6.99      2.80 o 
  -5   4   5        3.03        4.92      2.98 o 
  -4   4   5        7.88        8.45      3.22 o 
  -3   4   5        7.38        8.09      2.92 o 
  -2   4   5        4.07        4.62      2.49 o 
  -1   4   5       44.87       47.97      4.80 o 
   0   4   5       42.50       52.44      3.69 o 
   1   4   5       85.34       92.11      6.69 o 
   2   4   5       51.73       45.66      4.99 o 
   3   4   5        3.58       -3.10      3.40 o 
   4   4   5       60.45       52.23      5.78 o 
   5   4   5       58.98       60.37      6.44 o 
   6   4   5       54.24       63.29      6.81 o 
   7   4   5       20.62       14.96      4.68 o 
   8   4   5        6.74        9.00      3.28 o 
   9   4   5        0.33       -0.61      4.20 o 
  10   4   5        0.25       -1.34      3.89 o 
 -10   5   5        1.98        3.47      4.07 o 
  -9   5   5        3.60        5.78      4.32 o 
  -8   5   5        7.26        7.17      5.05 o 
  -7   5   5        6.04        7.84      4.38 o 
  -6   5   5       21.22       14.17      5.05 o 
  -5   5   5        3.68        2.98      3.65 o 
  -4   5   5        3.51        0.00      3.47 o 
  -3   5   5       15.74       21.89      3.71 o 
  -2   5   5       15.34       19.15      4.62 o 
  -1   5   5       37.19       45.23      5.90 o 
   0   5   5      102.29      110.38     13.28 o 
   1   5   5       14.33       12.04      4.32 o 
   2   5   5       22.05       13.74      4.50 o 
   3   5   5       13.48       10.03      3.95 o 
   4   5   5       22.12       25.47      4.68 o 
   5   5   5        0.05        0.55      2.92 o 
   6   5   5        1.59        0.00      4.13 o 
   7   5   5        0.14        6.63      3.22 o 
   8   5   5        3.44        5.84      2.98 o 
   9   5   5        0.61       -0.67      4.13 o 
  -8   6   5        0.62        2.07      4.01 o 
  -7   6   5        3.29        9.91      4.44 o 
  -6   6   5       14.66       14.47      5.05 o 
  -5   6   5       17.91        6.02      5.65 o 
  -4   6   5        0.39        1.70      4.13 o 
  -3   6   5       10.91        9.55      4.74 o 
  -2   6   5       29.44       34.11      6.38 o 
  -1   6   5       39.16       37.63      5.71 o 
   0   6   5       15.88       12.94      3.51 o 
   1   6   5       11.25       12.16      3.47 o 
   2   6   5        6.93       11.25      4.01 o 
   3   6   5       20.60       22.07      4.99 o 
   4   6   5        1.20        0.00      4.20 o 
   5   6   5        1.01        0.61      3.83 o 
   6   6   5        4.42       -1.34      4.20 o 
  -4   7   5       27.05       27.91      6.57 o 
  -3   7   5        3.89        6.81      4.62 o 
  -2   7   5       10.16        5.35      6.20 o 
  -1   7   5        0.09       -5.53      5.53 o 
   0   7   5        0.39        0.29      4.35 o 
   1   7   5        4.47       -4.07      5.96 o 
   2   7   5        7.97       -2.74      5.41 o 
 -13   0   6        0.04        4.56      3.22 o 
 -12   0   6        0.14        0.61      3.22 o 
 -11   0   6        2.60        9.36      2.86 o 
 -10   0   6        3.32        2.80      2.55 o 
  -9   0   6        0.88        0.85      2.13 o 
  -8   0   6       38.98       38.36      4.50 o 
  -7   0   6       20.07       20.91      3.53 o 
  -6   0   6       68.87       53.62      4.38 o 
  -5   0   6      310.79      343.20      9.97 o 
  -4   0   6      149.22      123.84      5.53 o 
  -3   0   6      200.34      223.49      7.05 o 
  -2   0   6      339.74      299.43      7.48 o 
  -1   0   6     1317.93     1357.67     15.26 o 
   0   0   6       10.32       10.36      2.10 o 
   1   0   6      143.87      153.94      5.59 o 
   2   0   6      862.18      913.24     13.80 o 
   3   0   6      434.52      476.17     10.70 o 
   4   0   6      120.12      135.46      6.57 o 
   5   0   6      115.05      110.89      6.51 o 
   6   0   6        4.55        5.35      2.43 o 
   7   0   6      293.74      259.73     10.88 o 
   8   0   6        0.42        2.98      2.98 o 
   9   0   6       23.57       23.04      5.23 o 
  10   0   6       18.48       18.30      5.71 o 
  11   0   6       10.23       10.21      4.62 o 
  12   0   6        1.81       -1.34      3.89 o 
 -13   1   6        0.12       -3.28      4.32 o 
 -12   1   6        1.40       -4.01      4.01 o 
 -11   1   6        0.37        3.16      2.61 o 
 -10   1   6        0.96        1.88      2.80 o 
  -9   1   6        2.08        1.70      2.49 o 
  -8   1   6       46.47       44.32      4.68 o 
  -7   1   6       18.32       15.63      3.65 o 
  -6   1   6      102.87       87.49      5.90 o 
  -5   1   6      253.94      248.91      8.63 o 
  -4   1   6        8.66        5.96      2.01 o 
  -3   1   6      123.16      138.07      5.71 o 
  -2   1   6     1351.86     1370.81     16.84 o 
  -1   1   6      128.28      138.50      5.11 o 
   0   1   6      268.21      324.79      9.15 o 
   1   1   6      124.55      121.66      5.29 o 
   2   1   6     1469.09     1579.58     19.09 o 
   3   1   6      275.65      318.94      9.24 o 
   4   1   6       42.17       43.23      3.77 o 
   5   1   6        2.73        3.95      1.70 o 
   6   1   6       20.44       21.34      3.53 o 
   7   1   6       12.16       12.46      3.47 o 
   8   1   6      148.11      153.45      9.36 o 
   9   1   6       50.49       45.60      6.93 o 
  10   1   6       51.45       48.15      6.69 o 
  11   1   6        5.65        6.08      3.53 o 
  12   1   6        1.62       -1.34      3.95 o 
 -13   2   6        4.36       10.94      3.65 o 
 -12   2   6        4.99        4.92      3.83 o 
 -11   2   6        7.10       11.73      4.20 o 
 -10   2   6       44.84       43.29      6.20 o 
  -9   2   6       18.15       14.96      4.50 o 
  -8   2   6       54.07       50.40      5.35 o 
  -7   2   6       71.48       72.17      5.71 o 
  -6   2   6       48.87       48.46      4.99 o 
  -5   2   6       69.28       75.45      5.29 o 
  -4   2   6        8.28        8.57      2.37 o 
  -3   2   6      427.43      483.46     11.86 o 
  -2   2   6       83.42       87.97      4.86 o 
  -1   2   6        7.03       14.17      2.31 o 
   0   2   6       52.24       47.49      2.69 o 
   1   2   6      633.52      611.81     12.95 o 
   2   2   6      147.41      158.99      6.93 o 
   3   2   6      202.27      203.61      8.15 o 
   4   2   6        6.26        4.86      2.07 o 
   5   2   6       37.44       34.41      4.07 o 
   6   2   6        2.13        7.54      2.80 o 
   7   2   6       53.94       48.21      5.53 o 
   8   2   6       28.27       20.55      4.62 o 
   9   2   6       19.96       23.89      4.86 o 
  10   2   6        6.72        5.78      4.13 o 
  11   2   6        1.30        3.83      2.68 o 
 -12   3   6        0.58       -0.67      3.22 o 
 -11   3   6       15.14       16.35      4.07 o 
 -10   3   6       21.48       26.99      5.78 o 
  -9   3   6       17.50       18.06      5.05 o 
  -8   3   6       34.08       31.92      4.80 o 
  -7   3   6       29.38       37.82      4.32 o 
  -6   3   6        1.48        2.25      2.61 o 
  -5   3   6       10.23       14.71      2.98 o 
  -4   3   6        2.57        0.30      2.68 o 
  -3   3   6       46.83       49.25      4.68 o 
  -2   3   6       54.66       66.88      4.99 o 
  -1   3   6       11.71       10.34      2.92 o 
   0   3   6       23.58       22.26      2.32 o 
   1   3   6      426.44      430.87     12.28 o 
   2   3   6      304.04      333.96     10.88 o 
   3   3   6      118.98      105.61      6.44 o 
   4   3   6      217.68      233.58     10.09 o 
   5   3   6       77.77       70.95      6.14 o 
   6   3   6       11.62        9.79      3.28 o 
   7   3   6       19.41       19.64      4.99 o 
   8   3   6       10.02        5.17      4.50 o 
   9   3   6        8.58        4.56      4.01 o 
  10   3   6        0.94        4.38      3.77 o 
  11   3   6        0.26       -3.40      4.13 o 
 -11   4   6        1.81        1.34      3.40 o 
 -10   4   6        9.26       16.05      4.62 o 
  -9   4   6       15.31       16.42      4.38 o 
  -8   4   6        8.61       16.23      4.26 o 
  -7   4   6        2.93        4.86      3.04 o 
  -6   4   6       16.12       21.16      4.38 o 
  -5   4   6        4.04        4.62      3.40 o 
  -4   4   6       27.90       23.47      4.86 o 
  -3   4   6       11.37       15.63      3.71 o 
  -2   4   6       92.27      117.40      6.81 o 
  -1   4   6       19.93       20.73      3.71 o 
   0   4   6       24.70       24.41      3.07 o 
   1   4   6       12.80       11.19      3.77 o 
   2   4   6      143.70      156.43      8.82 o 
   3   4   6      344.54      321.32     12.89 o 
   4   4   6       20.75       27.91      4.68 o 
   5   4   6        5.13       -3.83      3.83 o 
   6   4   6       60.93       67.30      7.05 o 
   7   4   6        4.99        7.48      3.77 o 
   8   4   6        5.50        8.15      2.98 o 
   9   4   6        2.70       -0.61      3.77 o 
  10   4   6        1.10        0.67      4.20 o 
 -10   5   6        0.24        4.20      3.83 o 
  -9   5   6        2.33        5.23      2.92 o 
  -8   5   6        0.11       -1.22      3.53 o 
  -7   5   6        2.75        6.26      3.34 o 
  -6   5   6        1.29       -3.77      3.89 o 
  -5   5   6        8.43       10.70      3.16 o 
  -4   5   6        1.78        3.40      2.98 o 
  -3   5   6       35.91       34.78      6.14 o 
  -2   5   6      128.86      155.70      9.85 o 
  -1   5   6       41.87       37.27      5.53 o 
   0   5   6       59.83       63.44      4.62 o 
   1   5   6       18.13       14.83      3.83 o 
   2   5   6       91.30       88.95      7.30 o 
   3   5   6       17.14       16.78      4.50 o 
   4   5   6        0.57       -3.40      3.40 o 
   5   5   6       12.93       -3.28      4.26 o 
   6   5   6        4.86        5.84      3.95 o 
   7   5   6        3.70        7.42      4.01 o 
   8   5   6        0.51        0.67      4.38 o 
  -7   6   6        5.02        4.01      4.68 o 
  -6   6   6       13.30       17.87      5.35 o 
  -5   6   6        0.70       -0.61      4.44 o 
  -4   6   6        6.25        5.90      4.74 o 
  -3   6   6       41.28       60.92      6.87 o 
  -2   6   6        3.76        5.65      4.07 o 
  -1   6   6       15.79        7.84      5.71 o 
   0   6   6        8.99        4.55      4.50 o 
   1   6   6       10.48        6.26      4.13 o 
   2   6   6        1.01       -3.59      3.59 o 
   3   6   6       11.77       12.52      4.74 o 
   4   6   6        4.94        8.09      4.62 o 
   5   6   6        1.29        5.17      4.32 o 
   6   6   6        7.00        6.14      4.86 o 
  -3   7   6        0.52       -2.80      5.71 o 
  -2   7   6        0.55        8.21      4.13 o 
  -1   7   6       19.27       17.69      6.08 o 
   0   7   6        1.02        3.04      3.40 o 
   1   7   6       11.24        4.80      4.80 o 
 -13   0   7        2.53        0.67      4.01 o 
 -12   0   7        1.71        7.11      3.53 o 
 -11   0   7        0.01        0.00      1.82 o 
 -10   0   7        0.04        1.88      3.22 o 
  -9   0   7       20.44       19.64      3.83 o 
  -8   0   7        3.46        8.75      3.04 o 
  -7   0   7      388.78      351.29     12.22 o 
  -6   0   7      447.92      412.76     12.10 o 
  -5   0   7       14.68       10.94      2.68 o 
  -4   0   7       57.01       59.89      4.44 o 
  -3   0   7     1267.51     1302.41     17.45 o 
  -2   0   7      193.21      188.72      6.69 o 
  -1   0   7      255.15      291.71      7.78 o 
   0   0   7       71.19       69.77      2.84 o 
   1   0   7      344.76      336.27      8.63 o 
   2   0   7       98.54       98.19      5.05 o 
   3   0   7      112.96      116.37      5.65 o 
   4   0   7        5.99        3.95      1.58 o 
   5   0   7      298.80      314.99     10.58 o 
   6   0   7      139.14      135.15      7.90 o 
   7   0   7       59.11       61.53      5.71 o 
   8   0   7        1.70       -1.34      2.80 o 
   9   0   7       41.17       33.74      5.84 o 
  10   0   7       42.35       52.77      6.81 o 
  11   0   7        1.83        1.22      4.44 o 
  12   0   7        0.71        7.60      2.86 o 
 -13   1   7        2.39        2.68      3.53 o 
 -12   1   7        1.16        4.20      2.98 o 
 -11   1   7        1.57       -3.53      3.53 o 
 -10   1   7       16.19       11.19      3.34 o 
  -9   1   7       22.73       26.63      4.80 o 
  -8   1   7      143.13      137.34      8.39 o 
  -7   1   7      132.88      120.50      7.23 o 
  -6   1   7      232.59      231.94      9.67 o 
  -5   1   7        2.61        1.70      1.16 o 
  -4   1   7      359.87      371.84     10.27 o 
  -3   1   7      281.91      291.22      8.63 o 
  -2   1   7      170.77      190.11      7.11 o 
  -1   1   7       72.84       78.92      4.20 o 
   0   1   7        5.40        9.66      1.53 o 
   1   1   7      237.44      235.35      7.60 o 
   2   1   7       52.00       54.90      4.20 o 
   3   1   7        1.99        1.58      1.46 o 
   4   1   7       59.77       52.04      4.56 o 
   5   1   7      102.12      105.54      7.05 o 
   6   1   7        3.84        1.46      2.49 o 
   7   1   7       60.87       68.03      6.26 o 
   8   1   7       13.33       10.58      3.71 o 
   9   1   7       13.88       16.96      4.44 o 
  10   1   7       15.76       26.26      4.56 o 
  11   1   7        7.27        7.60      3.77 o 
 -13   2   7        0.25        0.67      3.89 o 
 -12   2   7        0.87        3.77      4.62 o 
 -11   2   7        6.82        2.86      4.62 o 
 -10   2   7       10.04       11.86      4.13 o 
  -9   2   7       29.05       28.39      5.11 o 
  -8   2   7       60.01       62.62      6.08 o 
  -7   2   7       73.32       69.07      6.51 o 
  -6   2   7       13.61       13.38      2.98 o 
  -5   2   7       94.98       92.84      6.32 o 
  -4   2   7       20.70       16.66      3.47 o 
  -3   2   7        1.70       -0.24      2.07 o 
  -2   2   7      205.14      245.50      8.63 o 
  -1   2   7      102.81      124.03      6.20 o 
   0   2   7       49.92       52.17      5.93 o 
   1   2   7      135.36      120.87      6.20 o 
   2   2   7      123.59      133.57      6.99 o 
   3   2   7        2.63        3.28      2.31 o 
   4   2   7       12.89       12.46      2.92 o 
   5   2   7        9.90        9.36      2.55 o 
   6   2   7       24.98       25.54      3.47 o 
   7   2   7       34.57       32.71      4.99 o 
   8   2   7        2.25        4.44      1.88 o 
   9   2   7       13.84       13.56      4.01 o 
  10   2   7       14.94       19.76      4.74 o 
  11   2   7       17.86       12.59      4.92 o 
 -12   3   7        1.33        0.67      3.40 o 
 -11   3   7        6.30        9.85      4.44 o 
 -10   3   7        1.72        2.25      3.59 o 
  -9   3   7       10.72        9.73      4.01 o 
  -8   3   7       40.64       37.09      5.65 o 
  -7   3   7       21.49       27.05      4.38 o 
  -6   3   7       13.89       12.65      3.28 o 
  -5   3   7       16.27       20.12      3.40 o 
  -4   3   7       37.59       40.07      4.56 o 
  -3   3   7      250.85      280.28     10.46 o 
  -2   3   7       90.72      102.99      6.69 o 
  -1   3   7      159.12      161.11      7.84 o 
   0   3   7      119.98      123.84      4.92 o 
   1   3   7       18.36       20.43      3.22 o 
   2   3   7      118.81      103.17      6.57 o 
   3   3   7       82.65       76.18      5.84 o 
   4   3   7       11.54        6.87      3.34 o 
   5   3   7        6.11        7.84      3.22 o 
   6   3   7        4.14        1.34      3.40 o 
   7   3   7       13.67       21.10      3.65 o 
   8   3   7       13.24        7.54      4.44 o 
   9   3   7        1.76        3.53      3.22 o 
  10   3   7        0.81        7.11      2.68 o 
 -11   4   7        3.62        6.81      3.59 o 
 -10   4   7        2.52        5.05      3.89 o 
  -9   4   7        0.26       -3.95      3.95 o 
  -8   4   7        6.19       13.92      4.01 o 
  -7   4   7       18.81       16.90      4.50 o 
  -6   4   7        5.29        5.59      2.98 o 
  -5   4   7        7.26        1.76      3.34 o 
  -4   4   7       14.25       12.46      3.77 o 
  -3   4   7       16.25       16.72      3.53 o 
  -2   4   7      219.54      232.00     10.27 o 
  -1   4   7      109.51      115.58      7.84 o 
   0   4   7        4.77        6.07      1.84 o 
   1   4   7       43.35       45.60      4.92 o 
   2   4   7       89.31       83.84      7.11 o 
   3   4   7      199.96      184.10     10.34 o 
   4   4   7       84.00       87.49      7.30 o 
   5   4   7       15.00       10.58      3.83 o 
   6   4   7        9.53        3.10      3.77 o 
   7   4   7        7.10        7.23      4.13 o 
   8   4   7        5.69        9.06      3.47 o 
   9   4   7        1.88       -0.67      5.05 o 
  -9   5   7        1.00        2.01      4.44 o 
  -8   5   7        1.55       -1.88      4.13 o 
  -7   5   7        1.86        2.31      3.71 o 
  -6   5   7        2.53        2.74      3.53 o 
  -5   5   7        3.76       10.46      3.22 o 
  -4   5   7       24.73       29.12      5.17 o 
  -3   5   7       59.74       56.91      7.17 o 
  -2   5   7       69.75       60.98      7.96 o 
  -1   5   7       11.68       25.05      4.86 o 
   0   5   7       47.86       54.29      4.41 o 
   1   5   7       10.04       15.93      3.65 o 
   2   5   7        0.90       -2.98      4.20 o 
   3   5   7       79.98       81.71      7.30 o 
   4   5   7       29.15       27.42      5.17 o 
   5   5   7        3.16        0.00      3.65 o 
   6   5   7        0.47        0.00      3.89 o 
   7   5   7       10.77       12.83      4.56 o 
   8   5   7        2.99        4.80      3.83 o 
  -7   6   7        0.99        0.67      3.83 o 
  -6   6   7        5.76        5.90      4.92 o 
  -5   6   7        0.75        2.49      3.34 o 
  -4   6   7        2.83        6.08      3.83 o 
  -3   6   7       16.96       22.43      5.11 o 
  -2   6   7       23.97       24.38      5.35 o 
  -1   6   7        4.55       -0.55      4.86 o 
   0   6   7       12.77       21.02      8.94 o 
   1   6   7        4.82       -1.16      3.71 o 
   2   6   7        4.44        2.98      4.38 o 
   3   6   7        1.92        3.10      4.50 o 
   4   6   7        8.06        5.78      4.56 o 
   5   6   7       10.01        8.69      4.68 o 
  -1   7   7       20.62       26.45      7.30 o 
   0   7   7        2.57        1.83      5.93 o 
 -13   0   8        0.02        2.01      3.83 o 
 -12   0   8        1.85       -2.43      4.01 o 
 -11   0   8        0.01        0.55      2.37 o 
 -10   0   8       38.15       30.03      4.56 o 
  -9   0   8       61.02       64.63      6.57 o 
  -8   0   8      351.60      342.78     12.95 o 
  -7   0   8      454.64      405.52     13.38 o 
  -6   0   8        5.62        5.41      2.55 o 
  -5   0   8        0.12        2.01      1.28 o 
  -4   0   8       28.41       30.76      3.34 o 
  -3   0   8      355.98      401.63     10.64 o 
  -2   0   8      743.38      786.42     14.17 o 
  -1   0   8      190.17      164.28      6.38 o 
   0   0   8       80.27       72.99      3.24 o 
   1   0   8       19.10       21.46      3.10 o 
   2   0   8        1.14        1.52      1.09 o 
   3   0   8      105.68       95.82      5.71 o 
   4   0   8        2.84        4.68      2.07 o 
   5   0   8       15.90       17.27      3.89 o 
   6   0   8       18.15       18.85      4.01 o 
   7   0   8       71.41       75.81      6.44 o 
   8   0   8        0.15        3.83      2.43 o 
   9   0   8        8.40        8.45      2.49 o 
  10   0   8        0.60        4.13      2.92 o 
  11   0   8        3.69        9.12      2.92 o 
 -13   1   8        7.52        5.41      3.83 o 
 -12   1   8        6.46        8.63      3.77 o 
 -11   1   8        0.80        2.80      3.28 o 
 -10   1   8        1.49       -2.01      3.34 o 
  -9   1   8       10.62        7.23      3.95 o 
  -8   1   8      445.99      442.61     15.20 o 
  -7   1   8      120.46      107.43      7.36 o 
  -6   1   8       19.64       27.12      3.83 o 
  -5   1   8       27.52       26.39      3.59 o 
  -4   1   8        9.57       12.34      2.49 o 
  -3   1   8      310.12      330.86      9.97 o 
  -2   1   8      419.49      381.51     10.58 o 
  -1   1   8      155.70      175.89      6.87 o 
   0   1   8      152.30      168.65      4.77 o 
   1   1   8      111.14      102.63      5.47 o 
   2   1   8       40.05       39.52      3.89 o 
   3   1   8       38.86       33.01      4.07 o 
   4   1   8       85.28       71.98      5.71 o 
   5   1   8       25.89       24.87      3.83 o 
   6   1   8       33.10       32.77      4.92 o 
   7   1   8       53.85       62.26      5.65 o 
   8   1   8      109.00      126.09      9.12 o 
   9   1   8        1.91        2.68      3.22 o 
  10   1   8       14.40        7.78      4.92 o 
  11   1   8        5.41        2.61      4.20 o 
 -12   2   8        2.88        2.55      4.38 o 
 -11   2   8        0.04       -1.16      3.10 o 
 -10   2   8        1.47        0.55      3.71 o 
  -9   2   8       65.31       66.88      6.44 o 
  -8   2   8        4.15        3.95      3.28 o 
  -7   2   8      129.01      112.05      8.21 o 
  -6   2   8       37.60       31.92      4.32 o 
  -5   2   8       24.38       28.33      3.95 o 
  -4   2   8        7.47        9.61      2.61 o 
  -3   2   8      111.69      129.56      6.69 o 
  -2   2   8      121.71      128.65      7.05 o 
  -1   2   8      147.50      152.66      6.93 o 
   0   2   8      122.18      138.07      4.71 o 
   1   2   8       32.59       35.99      3.77 o 
   2   2   8       16.08       18.24      3.16 o 
   3   2   8       15.70       11.07      3.04 o 
   4   2   8       12.67       14.17      3.10 o 
   5   2   8        9.17        8.51      2.92 o 
   6   2   8       13.86       14.90      3.28 o 
   7   2   8       30.21       27.18      4.92 o 
   8   2   8       40.28       44.87      6.02 o 
   9   2   8       24.22       15.93      5.17 o 
  10   2   8        3.23        3.16      3.71 o 
  11   2   8       14.54       18.60      5.96 o 
 -12   3   8        5.87       11.00      4.68 o 
 -11   3   8        6.06        4.44      4.68 o 
 -10   3   8       29.26       29.43      5.71 o 
  -9   3   8        1.46        5.84      2.86 o 
  -8   3   8       36.73       35.93      5.96 o 
  -7   3   8        7.62        0.43      3.47 o 
  -6   3   8       21.66       11.98      3.89 o 
  -5   3   8       75.46       68.64      6.02 o 
  -4   3   8       51.12       49.37      4.86 o 
  -3   3   8       84.94       91.74      6.63 o 
  -2   3   8      213.23      241.67      9.79 o 
  -1   3   8      115.11      113.39      6.63 o 
   0   3   8        3.61        4.12      1.74 o 
   1   3   8       21.33       17.51      3.34 o 
   2   3   8       60.00       64.57      5.71 o 
   3   3   8       42.08       39.82      5.11 o 
   4   3   8       13.86       10.94      3.53 o 
   5   3   8       13.77       10.52      4.13 o 
   6   3   8       10.92        7.60      2.98 o 
   7   3   8       13.87       17.57      3.71 o 
   8   3   8        3.79        2.80      3.04 o 
   9   3   8        0.28        4.32      3.10 o 
  10   3   8        7.27        6.75      4.26 o 
 -11   4   8        2.47        0.67      5.17 o 
 -10   4   8        2.83        0.00      3.53 o 
  -9   4   8       20.79       11.31      5.29 o 
  -8   4   8        2.69        4.99      4.38 o 
  -7   4   8        9.81        9.24      3.77 o 
  -6   4   8        2.96        5.78      2.92 o 
  -5   4   8        8.60        6.38      2.80 o 
  -4   4   8       65.91       67.67      6.57 o 
  -3   4   8       92.34      108.28      7.42 o 
  -2   4   8       56.70       50.22      6.44 o 
  -1   4   8       14.12       14.53      3.40 o 
   0   4   8      161.07      173.39     17.18 o 
   1   4   8      317.86      304.60     12.52 o 
   2   4   8        0.54        1.28      2.25 o 
   3   4   8       75.61       75.09      7.05 o 
   4   4   8        4.97        7.60      2.98 o 
   5   4   8       30.60       20.25      4.92 o 
   6   4   8        1.87        3.22      3.53 o 
   7   4   8        5.30        8.75      3.89 o 
   8   4   8        0.67        2.49      2.49 o 
   9   4   8        1.65       -2.07      3.53 o 
  -9   5   8        0.40        2.74      3.95 o 
  -8   5   8        1.99       -3.16      4.44 o 
  -7   5   8        1.07        6.02      3.77 o 
  -6   5   8        0.35       -2.86      3.16 o 
  -5   5   8       44.61       42.74      7.05 o 
  -4   5   8        3.07        4.68      3.71 o 
  -3   5   8        4.97       10.09      4.20 o 
  -2   5   8       27.05       26.81      4.99 o 
  -1   5   8       76.33       94.54      7.72 o 
   0   5   8       48.28       46.70      4.73 o 
   1   5   8       26.97       20.67      5.05 o 
   2   5   8       39.74       34.65      5.84 o 
   3   5   8       22.63       23.59      4.20 o 
   4   5   8       33.37       34.23      5.53 o 
   5   5   8        1.48        5.90      3.71 o 
   6   5   8        1.40        3.16      4.32 o 
   7   5   8        1.07       -1.34      2.68 o 
  -6   6   8        0.01        2.68      4.56 o 
  -5   6   8        0.67       -4.86      4.86 o 
  -4   6   8       19.49       16.23      6.14 o 
  -3   6   8        8.80        4.86      5.47 o 
  -2   6   8       13.60       13.80      4.86 o 
  -1   6   8        0.09       -3.59      4.38 o 
   0   6   8       11.29        5.71      4.80 o 
   1   6   8        0.87       -0.61      3.59 o 
   2   6   8        0.68       -1.22      3.59 o 
   3   6   8       14.36        8.94      5.29 o 
   4   6   8       14.56        7.96      5.65 o 
   5   6   8        8.54        0.67      6.14 o 
 -13   0   9        0.45        2.07      3.95 o 
 -12   0   9        8.10        7.48      4.32 o 
 -11   0   9       10.54        9.00      4.50 o 
 -10   0   9        0.01       -1.03      3.22 o 
  -9   0   9       71.21       59.52      7.36 o 
  -8   0   9       32.21       20.00      5.29 o 
  -7   0   9      297.72      262.04     11.07 o 
  -6   0   9       14.70       14.41      3.47 o 
  -5   0   9       11.33        9.42      2.55 o 
  -4   0   9       37.18       37.33      3.83 o 
  -3   0   9      184.27      193.34      7.84 o 
  -2   0   9       19.62       23.41      2.98 o 
  -1   0   9       54.67       51.01      4.20 o 
   0   0   9       22.04       37.22      6.47 o 
   1   0   9       13.96       14.59      2.74 o 
   2   0   9       11.58       13.19      2.19 o 
   3   0   9       61.35       61.83      4.86 o 
   4   0   9      175.64      184.89      8.82 o 
   5   0   9       10.27        9.00      3.16 o 
   6   0   9        4.93        6.20      3.40 o 
   7   0   9       33.70       34.29      5.84 o 
   8   0   9        3.72        8.57      2.74 o 
   9   0   9        1.28        1.09      2.49 o 
  10   0   9        0.03        3.71      3.40 o 
  11   0   9        1.38       -1.34      3.95 o 
 -13   1   9        3.78        9.73      5.23 o 
 -12   1   9        3.35        0.61      4.13 o 
 -11   1   9        0.70        2.31      3.04 o 
 -10   1   9       23.85       28.57      4.26 o 
  -9   1   9       19.78       17.45      4.32 o 
  -8   1   9      199.62      183.55     10.58 o 
  -7   1   9       18.54        8.51      4.20 o 
  -6   1   9       64.21       62.86      5.78 o 
  -5   1   9        5.25        7.48      2.49 o 
  -4   1   9        4.66        7.84      2.37 o 
  -3   1   9      165.03      180.08      8.15 o 
  -2   1   9      195.41      191.03      7.84 o 
  -1   1   9       58.80       57.15      4.32 o 
   0   1   9       74.82       91.09      7.78 o 
   1   1   9       68.41       65.78      4.80 o 
   2   1   9       80.34       70.89      5.41 o 
   3   1   9       94.55       82.50      5.71 o 
   4   1   9       69.76       54.35      5.53 o 
   5   1   9      116.57      121.53      7.90 o 
   6   1   9       33.99       31.31      4.92 o 
   7   1   9       30.61       33.13      5.11 o 
   8   1   9        2.60       -2.07      4.44 o 
   9   1   9        7.11        5.71      3.83 o 
  10   1   9       19.53       25.05      5.47 o 
  11   1   9        0.45        2.74      3.22 o 
 -12   2   9        1.61       -4.62      4.80 o 
 -11   2   9        0.38        2.43      3.53 o 
 -10   2   9        4.20        6.57      3.28 o 
  -9   2   9       32.59       35.99      5.59 o 
  -8   2   9        9.46       10.94      3.53 o 
  -7   2   9       48.46       46.39      5.65 o 
  -6   2   9       16.88       14.96      3.59 o 
  -5   2   9        1.81        4.99      1.82 o 
  -4   2   9       59.17       54.72      5.05 o 
  -3   2   9       36.42       32.95      4.01 o 
  -2   2   9       50.24       49.06      4.80 o 
  -1   2   9       30.35       29.67      3.53 o 
   0   2   9        9.44        9.46      1.68 o 
   1   2   9      121.69      132.42      7.11 o 
   2   2   9       50.18       53.56      4.56 o 
   3   2   9        7.21        3.53      2.55 o 
   4   2   9       28.00       32.10      3.83 o 
   5   2   9      136.49      134.97      8.45 o 
   6   2   9       10.07        4.07      3.59 o 
   7   2   9       17.40       21.34      4.56 o 
   8   2   9        3.11       -1.09      3.71 o 
   9   2   9        7.09       10.15      4.80 o 
  10   2   9       23.98       35.32      5.53 o 
 -11   3   9        3.58        4.56      3.22 o 
 -10   3   9        1.28        3.59      3.28 o 
  -9   3   9        0.14       -1.64      3.16 o 
  -8   3   9       43.39       44.38      5.59 o 
  -7   3   9        6.67        7.48      3.53 o 
  -6   3   9        9.34        4.38      3.77 o 
  -5   3   9        3.22        3.28      2.86 o 
  -4   3   9       26.02       21.22      4.44 o 
  -3   3   9       15.95       15.20      3.71 o 
  -2   3   9       34.24       28.45      4.13 o 
  -1   3   9       41.68       36.42      4.56 o 
   0   3   9      139.37      137.24      5.83 o 
   1   3   9      106.04      104.51      6.81 o 
   2   3   9       69.46       60.55      6.20 o 
   3   3   9       14.98       11.79      3.83 o 
   4   3   9       28.67       29.00      4.01 o 
   5   3   9        8.38        6.51      3.28 o 
   6   3   9       14.43        8.51      4.07 o 
   7   3   9        2.69       -4.13      4.13 o 
   8   3   9        1.05        0.00      2.92 o 
   9   3   9        0.09        0.00      3.53 o 
 -10   4   9        2.88        2.61      4.74 o 
  -9   4   9        6.43        4.32      4.99 o 
  -8   4   9        1.82        6.87      3.40 o 
  -7   4   9        5.18        2.13      3.83 o 
  -6   4   9        1.42        3.04      3.28 o 
  -5   4   9        9.09        7.17      3.95 o 
  -4   4   9       31.41       33.74      5.05 o 
  -3   4   9       62.81       54.17      6.08 o 
  -2   4   9       42.33       31.92      5.41 o 
  -1   4   9       62.04       62.50      6.57 o 
   0   4   9      129.03      123.43      7.30 o 
   1   4   9       38.60       38.85      5.35 o 
   2   4   9        7.25        4.99      3.53 o 
   3   4   9        3.25        0.97      3.34 o 
   4   4   9        4.24        4.99      3.40 o 
   5   4   9        2.45       -1.58      3.59 o 
   6   4   9       27.11       32.41      5.11 o 
   7   4   9        3.52        8.51      3.47 o 
   8   4   9        2.23        3.95      3.95 o 
  -9   5   9        1.55        2.07      4.68 o 
  -8   5   9        1.64        4.56      3.28 o 
  -7   5   9        9.98       12.95      5.11 o 
  -6   5   9        5.01       -0.61      5.17 o 
  -5   5   9       15.23       14.59      5.23 o 
  -4   5   9       15.82       24.93      5.11 o 
  -3   5   9       17.06       26.39      5.35 o 
  -2   5   9       37.90       38.36      5.84 o 
  -1   5   9       26.11       25.78      6.08 o 
   0   5   9        0.83       -2.61      2.61 o 
   1   5   9        4.60        5.84      3.83 o 
   2   5   9       35.29       43.41      5.71 o 
   3   5   9       10.67       10.64      3.40 o 
   4   5   9        4.20        3.53      3.22 o 
   5   5   9       22.46       19.09      5.47 o 
   6   5   9        0.10       -0.67      3.10 o 
   7   5   9        3.12        4.13      4.50 o 
  -6   6   9        6.63        8.94      4.80 o 
  -5   6   9        6.36        0.67      5.17 o 
  -4   6   9        8.53        6.44      5.84 o 
  -3   6   9        1.30        3.16      4.01 o 
  -2   6   9        4.27       -1.22      4.74 o 
  -1   6   9        4.34        6.20      4.44 o 
   0   6   9        0.52        1.67      2.31 o 
   1   6   9        0.94       -1.88      4.26 o 
   2   6   9        3.71       -3.89      4.99 o 
   3   6   9       21.15       15.26      5.59 o 
   4   6   9        6.55        7.60      4.99 o 
 -12   0  10        5.74        0.61      4.50 o 
 -11   0  10        1.93        2.31      3.95 o 
 -10   0  10       45.35       39.28      6.26 o 
  -9   0  10       34.51       29.91      5.23 o 
  -8   0  10      247.41      230.79     11.49 o 
  -7   0  10       21.07       18.85      4.26 o 
  -6   0  10      127.21      128.10      7.78 o 
  -5   0  10        4.22        6.44      1.88 o 
  -4   0  10       49.84       44.20      4.13 o 
  -3   0  10      134.88      134.55      7.05 o 
  -2   0  10        5.73        6.99      2.13 o 
  -1   0  10      391.23      397.31     11.67 o 
   0   0  10      159.47      169.10      5.50 o 
   1   0  10        5.63        4.86      2.31 o 
   2   0  10        0.26       -0.30      1.34 o 
   3   0  10       31.56       31.55      4.26 o 
   4   0  10       98.15       91.44      6.57 o 
   5   0  10       36.77       33.68      4.56 o 
   6   0  10       40.21       35.99      5.47 o 
   7   0  10        2.49        4.86      2.86 o 
   8   0  10        0.43        2.13      2.86 o 
   9   0  10        0.07        1.16      2.61 o 
  10   0  10        4.38        5.17      3.28 o 
 -12   1  10        4.60        1.28      4.62 o 
 -11   1  10        8.47       14.83      3.89 o 
 -10   1  10        7.43        9.18      4.38 o 
  -9   1  10        0.48       -1.46      3.10 o 
  -8   1  10       28.69       26.93      5.05 o 
  -7   1  10      115.29      119.65      8.09 o 
  -6   1  10        9.98        9.48      3.10 o 
  -5   1  10       63.11       64.51      5.65 o 
  -4   1  10        7.93        5.23      2.74 o 
  -3   1  10       38.93       27.85      4.20 o 
  -2   1  10       34.41       30.89      3.71 o 
  -1   1  10        4.31       -0.61      2.19 o 
   0   1  10      101.84       94.58      4.32 o 
   1   1  10       17.96       18.91      3.47 o 
   2   1  10        5.30        7.30      2.07 o 
   3   1  10       16.34       23.04      3.34 o 
   4   1  10        9.71       10.34      3.47 o 
   5   1  10       90.12       84.45      7.05 o 
   6   1  10       54.44       60.01      6.20 o 
   7   1  10        2.65        4.01      2.25 o 
   8   1  10        0.89        1.09      2.07 o 
   9   1  10        0.46        1.82      3.10 o 
  10   1  10        5.08        9.18      4.92 o 
 -12   2  10        4.15       10.15      3.89 o 
 -11   2  10        1.74        0.61      4.32 o 
 -10   2  10        2.87        5.65      3.83 o 
  -9   2  10        1.57       -3.77      3.77 o 
  -8   2  10        2.87        2.86      2.86 o 
  -7   2  10        9.99       17.21      3.95 o 
  -6   2  10       20.28       21.64      4.56 o 
  -5   2  10        3.40        4.56      2.07 o 
  -4   2  10        3.65        4.32      2.31 o 
  -3   2  10       19.13       22.43      3.77 o 
  -2   2  10      207.51      198.44      9.36 o 
  -1   2  10       41.14       39.28      4.62 o 
   0   2  10       22.42       23.07      2.30 o 
   1   2  10       54.46       45.17      4.86 o 
   2   2  10       23.30       20.37      2.98 o 
   3   2  10       26.79       22.74      4.01 o 
   4   2  10       34.99       28.09      4.80 o 
   5   2  10       32.11       25.84      5.11 o 
   6   2  10       25.49       25.17      5.41 o 
   7   2  10       24.87       23.16      5.05 o 
   8   2  10        7.75        8.03      4.32 o 
   9   2  10        1.90       -3.16      3.47 o 
  10   2  10        2.87        8.94      4.80 o 
 -11   3  10        2.17        5.35      3.77 o 
 -10   3  10        1.17        4.32      3.10 o 
  -9   3  10        0.16       -2.25      2.92 o 
  -8   3  10        7.19        5.23      3.77 o 
  -7   3  10        3.16        2.92      2.92 o 
  -6   3  10        4.44        7.36      2.68 o 
  -5   3  10        2.29        1.70      2.31 o 
  -4   3  10       23.18       23.47      3.83 o 
  -3   3  10       25.08       22.19      4.62 o 
  -2   3  10       16.80       23.65      3.95 o 
  -1   3  10      140.26      139.47      8.33 o 
   0   3  10       31.06       33.31      3.40 o 
   1   3  10      194.70      204.65     10.03 o 
   2   3  10       26.14       25.35      4.32 o 
   3   3  10        4.32        6.08      2.25 o 
   4   3  10        4.30        2.80      2.55 o 
   5   3  10       14.03        7.42      4.32 o 
   6   3  10       11.80        9.61      3.89 o 
   7   3  10        3.19        6.32      3.40 o 
   8   3  10        1.47        2.49      3.95 o 
   9   3  10       15.53       24.93      4.74 o 
 -10   4  10        1.38       -0.67      3.28 o 
  -9   4  10        3.62       12.65      3.89 o 
  -8   4  10        1.23        0.61      2.98 o 
  -7   4  10        8.27        9.42      3.83 o 
  -6   4  10        9.26        7.84      3.77 o 
  -5   4  10       18.95       26.99      4.56 o 
  -4   4  10        1.03        2.43      3.47 o 
  -3   4  10       47.34       40.49      5.90 o 
  -2   4  10       18.14       20.55      5.17 o 
  -1   4  10       48.19       50.04      6.32 o 
   0   4  10       16.30       18.01      3.39 o 
   1   4  10       61.39       69.92      6.14 o 
   2   4  10        5.36        6.32      2.43 o 
   3   4  10       12.28       12.10      3.71 o 
   4   4  10       28.46       32.34      5.05 o 
   5   4  10        3.03       -1.70      3.53 o 
   6   4  10        6.85       10.15      4.07 o 
   7   4  10        4.71        5.78      4.32 o 
   8   4  10        0.14        2.74      3.22 o 
  -8   5  10        0.06       -4.74      4.92 o 
  -7   5  10        9.92       15.32      5.41 o 
  -6   5  10        9.72       10.34      4.68 o 
  -5   5  10       10.84       19.27      4.86 o 
  -4   5  10       33.96       44.08      6.51 o 
  -3   5  10       15.07       18.73      4.80 o 
  -2   5  10       16.49       10.34      4.99 o 
  -1   5  10        6.36        6.51      3.77 o 
   0   5  10        0.50       -2.19      2.64 o 
   1   5  10       13.74       13.31      3.59 o 
   2   5  10       19.30       17.63      4.68 o 
   3   5  10        1.20        8.27      3.34 o 
   4   5  10        1.91       -0.61      2.92 o 
   5   5  10        6.99        3.89      4.99 o 
   6   5  10        1.50        8.88      3.77 o 
  -5   6  10        4.31        4.80      4.80 o 
  -4   6  10        0.09       -4.01      5.65 o 
  -3   6  10        5.49        9.12      5.17 o 
  -2   6  10       19.72       21.28      5.59 o 
  -1   6  10        6.31       10.94      4.92 o 
   0   6  10        0.12        0.66      2.66 o 
   1   6  10        7.35        8.57      4.32 o 
   2   6  10       24.26       26.20      6.26 o 
   3   6  10       15.25       13.13      4.86 o 
 -12   0  11        1.12        0.67      3.71 o 
 -11   0  11        9.33       18.18      4.68 o 
 -10   0  11        1.10        1.09      3.89 o 
  -9   0  11        4.57        5.05      3.22 o 
  -8   0  11        0.28        1.40      2.68 o 
  -7   0  11        0.45        4.26      2.25 o 
  -6   0  11       31.13       27.66      4.32 o 
  -5   0  11       15.56       14.77      3.22 o 
  -4   0  11        3.49        2.80      1.95 o 
  -3   0  11       54.16       62.38      5.11 o 
  -2   0  11        5.96        9.12      2.61 o 
  -1   0  11       70.81       62.93      5.41 o 
   0   0  11       78.12       67.67      7.84 o 
   1   0  11       30.76       36.11      4.20 o 
   2   0  11        1.41        3.53      1.88 o 
   3   0  11        7.83        8.69      2.92 o 
   4   0  11       17.00       13.80      3.40 o 
   5   0  11      103.88      105.42      7.66 o 
   6   0  11        2.97        6.20      2.37 o 
   7   0  11       43.78       40.67      6.38 o 
   8   0  11        0.05        2.86      2.74 o 
   9   0  11        0.52        2.49      3.28 o 
  10   0  11        4.14        9.55      3.83 o 
 -12   1  11        3.87        6.02      3.83 o 
 -11   1  11        4.18       -4.32      4.92 o 
 -10   1  11       17.75       11.25      4.86 o 
  -9   1  11       16.68       10.82      4.80 o 
  -8   1  11       37.96       40.31      5.96 o 
  -7   1  11       34.80       41.10      5.23 o 
  -6   1  11        5.96        3.65      3.04 o 
  -5   1  11       32.66       33.38      4.32 o 
  -4   1  11       36.10       38.00      4.62 o 
  -3   1  11       14.16       12.71      3.04 o 
  -2   1  11       70.01       70.40      5.35 o 
  -1   1  11        5.55        6.32      2.61 o 
   0   1  11       42.15       39.33      3.24 o 
   1   1  11       50.40       43.23      5.11 o 
   2   1  11        8.58       13.13      2.86 o 
   3   1  11       20.65       11.61      4.01 o 
   4   1  11       67.18       65.30      6.44 o 
   5   1  11       35.43       33.68      5.23 o 
   6   1  11       98.05       84.87      7.84 o 
   7   1  11        8.98       12.77      3.16 o 
   8   1  11        2.64        6.93      3.16 o 
   9   1  11        2.63       -0.61      4.07 o 
  10   1  11        2.94        2.80      4.68 o 
 -12   2  11        2.76        2.07      3.65 o 
 -11   2  11        0.14       -4.38      4.38 o 
 -10   2  11        5.80        7.66      3.59 o 
  -9   2  11        2.49        1.09      3.10 o 
  -8   2  11       38.90       44.75      5.59 o 
  -7   2  11       17.12       19.15      4.26 o 
  -6   2  11       10.68       13.50      3.40 o 
  -5   2  11       65.60       61.83      6.26 o 
  -4   2  11        0.50        1.58      2.61 o 
  -3   2  11       87.46       82.93      6.87 o 
  -2   2  11       48.32       38.55      5.05 o 
  -1   2  11       66.12       68.58      5.96 o 
   0   2  11      105.08       99.01      4.97 o 
   1   2  11      169.61      165.07      9.00 o 
   2   2  11       44.88       45.23      4.86 o 
   3   2  11       38.45       35.99      5.23 o 
   4   2  11       29.53       24.99      4.92 o 
   5   2  11      144.13      143.18      9.67 o 
   6   2  11       23.85       18.12      5.05 o 
   7   2  11        4.70       12.34      3.53 o 
   8   2  11        8.84        4.26      4.74 o 
   9   2  11        5.78        6.63      3.83 o 
 -11   3  11        1.52        2.07      3.16 o 
 -10   3  11        3.02        3.83      3.47 o 
  -9   3  11        0.75       -3.47      3.47 o 
  -8   3  11        0.99        3.83      2.74 o 
  -7   3  11        2.30        1.03      3.40 o 
  -6   3  11        2.71        2.43      3.34 o 
  -5   3  11       28.36       27.97      4.80 o 
  -4   3  11       45.30       45.66      6.14 o 
  -3   3  11       25.00       28.09      4.80 o 
  -2   3  11       73.83       88.10      6.87 o 
  -1   3  11       86.66       97.64      7.23 o 
   0   3  11      273.19      282.31     20.22 o 
   1   3  11       16.65       14.23      4.01 o 
   2   3  11        0.37       -3.40      3.40 o 
   3   3  11       17.02       17.33      4.62 o 
   4   3  11       25.83       22.25      4.62 o 
   5   3  11       30.43       25.84      5.53 o 
   6   3  11       21.32       25.96      4.92 o 
   7   3  11        7.02        5.47      4.07 o 
   8   3  11        2.06        3.95      3.95 o 
  -9   4  11        0.90       -4.99      4.99 o 
  -8   4  11        0.71        0.61      3.77 o 
  -7   4  11        0.92        6.93      4.01 o 
  -6   4  11       21.68       25.84      5.17 o 
  -5   4  11        9.45       16.84      4.13 o 
  -4   4  11        9.88        9.61      3.77 o 
  -3   4  11       15.50       13.31      4.74 o 
  -2   4  11       11.12        9.73      4.20 o 
  -1   4  11       47.00       48.39      6.32 o 
   0   4  11       15.85       16.36      3.22 o 
   1   4  11        9.22        9.00      3.65 o 
   2   4  11       23.00       16.96      4.80 o 
   3   4  11        9.96        8.03      3.10 o 
   4   4  11       15.07       29.18      4.68 o 
   5   4  11       14.87        5.35      5.53 o 
   6   4  11        8.38       15.14      4.38 o 
   7   4  11        3.72        5.35      4.44 o 
  -8   5  11        2.00        7.66      4.13 o 
  -7   5  11        5.10       14.59      4.80 o 
  -6   5  11        2.34        0.61      4.13 o 
  -5   5  11        1.96        2.43      3.83 o 
  -4   5  11       24.26       24.26      5.78 o 
  -3   5  11       16.56       20.79      4.68 o 
  -2   5  11        7.11        4.01      3.77 o 
  -1   5  11        4.65        1.70      4.32 o 
   0   5  11        2.68       -1.18      2.47 o 
   1   5  11        0.91       -2.31      3.28 o 
   2   5  11        8.25        4.80      4.50 o 
   3   5  11        1.01       -2.49      2.80 o 
   4   5  11        0.65        1.28      3.65 o 
   5   5  11        4.70        5.41      4.20 o 
  -4   6  11        0.26        0.67      3.83 o 
  -3   6  11       16.86       19.03      5.96 o 
  -2   6  11       12.54       16.84      4.44 o 
  -1   6  11        3.37        4.68      4.38 o 
   0   6  11        2.20        4.35      2.80 o 
   1   6  11        8.37        0.67      5.35 o 
 -12   0  12        0.69        0.67      4.20 o 
 -11   0  12        0.02       -4.13      4.13 o 
 -10   0  12        8.41       15.63      4.38 o 
  -9   0  12        0.01        3.22      2.92 o 
  -8   0  12        3.29        0.97      3.47 o 
  -7   0  12        7.20        8.21      3.71 o 
  -6   0  12        0.12       -1.70      2.19 o 
  -5   0  12       12.58       12.04      3.28 o 
  -4   0  12        4.87        4.56      2.61 o 
  -3   0  12       39.84       42.19      4.80 o 
  -2   0  12       15.56       18.66      3.59 o 
  -1   0  12       64.73       63.35      5.41 o 
   0   0  12        0.00        1.53      1.55 o 
   1   0  12      121.81      124.45      7.60 o 
   2   0  12        7.30        5.47      2.74 o 
   3   0  12       38.07       33.07      4.99 o 
   4   0  12       23.46       24.26      4.20 o 
   5   0  12       28.91       25.66      4.80 o 
   6   0  12       20.85       23.10      4.07 o 
   7   0  12        0.48        7.23      2.01 o 
   8   0  12        1.39        6.69      2.92 o 
   9   0  12        0.29        0.67      4.01 o 
 -12   1  12        2.69       -3.47      4.20 o 
 -11   1  12        1.52        4.50      3.59 o 
 -10   1  12        4.86        7.05      3.53 o 
  -9   1  12        6.32        5.41      3.89 o 
  -8   1  12       26.04       29.61      5.17 o 
  -7   1  12       26.71       25.60      4.44 o 
  -6   1  12        7.29        6.08      2.86 o 
  -5   1  12        9.19       11.07      2.92 o 
  -4   1  12       21.64       23.04      3.83 o 
  -3   1  12        4.09        4.92      2.31 o 
  -2   1  12       15.48       17.39      3.83 o 
  -1   1  12        1.37        0.73      2.07 o 
   0   1  12      119.36      114.58      7.72 o 
   1   1  12      106.20      106.09      7.23 o 
   2   1  12      102.40      105.48      7.36 o 
   3   1  12       96.36       93.63      7.17 o 
   4   1  12       25.04       16.72      4.44 o 
   5   1  12       71.44       71.80      7.30 o 
   6   1  12        0.83       -0.55      3.59 o 
   7   1  12       25.67       33.50      4.99 o 
   8   1  12        0.10       -1.22      3.28 o 
   9   1  12        2.63        2.01      3.83 o 
 -11   2  12        3.75        7.36      3.95 o 
 -10   2  12        0.02       -0.61      3.95 o 
  -9   2  12        0.06        0.55      2.07 o 
  -8   2  12       17.73       18.54      4.07 o 
  -7   2  12       27.63       28.70      5.35 o 
  -6   2  12       42.16       46.88      6.02 o 
  -5   2  12        0.22        0.43      2.68 o 
  -4   2  12        6.13        4.20      3.04 o 
  -3   2  12       30.77       28.94      4.07 o 
  -2   2  12        4.56        6.38      2.86 o 
  -1   2  12      212.37      231.15     11.00 o 
   0   2  12      177.46      167.75      6.70 o 
   1   2  12       96.06       83.84      7.17 o 
   2   2  12       31.49       31.07      4.38 o 
   3   2  12       72.96       68.94      6.99 o 
   4   2  12       44.05       33.68      6.08 o 
   5   2  12        0.14       -1.03      3.28 o 
   6   2  12       15.71       14.35      5.11 o 
   7   2  12        1.19        2.37      2.80 o 
   8   2  12        1.00       -0.67      3.83 o 
   9   2  12        1.97        0.00      3.83 o 
 -10   3  12        0.57        3.28      3.16 o 
  -9   3  12        1.43        0.00      4.01 o 
  -8   3  12        1.57       -2.86      3.77 o 
  -7   3  12        0.84       -3.28      4.01 o 
  -6   3  12       20.64       29.73      4.50 o 
  -5   3  12       56.74       60.49      7.05 o 
  -4   3  12        3.26        2.37      3.40 o 
  -3   3  12        0.61        2.25      2.92 o 
  -2   3  12       49.83       63.35      6.44 o 
  -1   3  12       43.36       45.23      6.08 o 
   0   3  12      111.81      108.88      5.98 o 
   1   3  12       16.00       21.83      3.89 o 
   2   3  12       18.37       20.18      4.26 o 
   3   3  12        1.90       -4.13      4.13 o 
   4   3  12        8.43        6.32      3.65 o 
   5   3  12       21.30       25.29      4.44 o 
   6   3  12       30.51       28.76      6.08 o 
   7   3  12        0.51        0.00      3.83 o 
   8   3  12        0.13        3.47      3.34 o 
  -9   4  12        0.30       -3.40      5.05 o 
  -8   4  12        0.33       -4.38      4.38 o 
  -7   4  12        7.77        4.26      5.17 o 
  -6   4  12        2.62       -3.47      4.01 o 
  -5   4  12        9.86       10.52      4.32 o 
  -4   4  12        0.44        0.00      3.22 o 
  -3   4  12        4.34        6.81      3.16 o 
  -2   4  12       12.95       15.50      4.74 o 
  -1   4  12        9.02       18.54      4.20 o 
   0   4  12        2.08       -0.24      2.62 o 
   1   4  12       23.36       28.76      4.68 o 
   2   4  12        0.79        4.92      2.49 o 
   3   4  12        5.17        7.96      2.92 o 
   4   4  12        0.58        8.33      2.68 o 
   5   4  12       11.02       18.18      4.80 o 
   6   4  12       12.82       16.60      5.17 o 
  -7   5  12        2.02       -4.68      4.68 o 
  -6   5  12        7.75        3.95      5.35 o 
  -5   5  12        1.69        0.00      3.83 o 
  -4   5  12        2.34       -0.61      3.34 o 
  -3   5  12        3.12        7.30      2.98 o 
  -2   5  12        3.01        6.02      4.32 o 
  -1   5  12       12.86        8.39      5.17 o 
   0   5  12        2.35        2.89      3.31 o 
   1   5  12        0.26        2.49      3.28 o 
   2   5  12        0.79        4.44      3.16 o 
   3   5  12        0.29       -0.67      3.83 o 
   4   5  12        0.31       -3.34      3.34 o 
 -11   0  13        4.62       11.19      3.53 o 
 -10   0  13        0.47        1.22      3.40 o 
  -9   0  13       16.31        5.05      5.23 o 
  -8   0  13        1.75        0.55      2.61 o 
  -7   0  13        0.07       -1.46      3.28 o 
  -6   0  13        3.01        0.00      3.16 o 
  -5   0  13       16.76       14.29      4.20 o 
  -4   0  13       50.19       41.10      5.05 o 
  -3   0  13       22.41       16.90      3.71 o 
  -2   0  13        1.04        2.37      2.37 o 
  -1   0  13       76.25       74.66      6.20 o 
   0   0  13       15.60       12.41      4.01 o 
   1   0  13      390.97      374.82     13.80 o 
   2   0  13        0.17        0.85      3.04 o 
   3   0  13       11.20        6.32      3.53 o 
   4   0  13        3.90       -1.95      3.59 o 
   5   0  13        7.31        7.17      4.74 o 
   6   0  13       19.10       19.33      5.41 o 
   7   0  13        1.46        2.98      2.43 o 
   8   0  13       22.37       18.73      6.69 o 
   9   0  13        1.82        0.00      2.98 o 
 -11   1  13        1.46       -4.01      4.32 o 
 -10   1  13        4.59        8.63      3.77 o 
  -9   1  13        1.68        1.16      3.22 o 
  -8   1  13        2.62        3.16      3.16 o 
  -7   1  13        1.29        5.96      2.98 o 
  -6   1  13       10.91        7.48      4.38 o 
  -5   1  13        4.60        3.53      2.74 o 
  -4   1  13       20.72       16.11      3.65 o 
  -3   1  13        6.33        1.64      3.28 o 
  -2   1  13        3.10        2.01      2.80 o 
  -1   1  13       10.79       14.17      2.92 o 
   0   1  13      310.87      300.21     10.00 o 
   1   1  13       80.58       69.19      7.11 o 
   2   1  13       68.00       59.64      7.17 o 
   3   1  13       56.63       58.61      6.38 o 
   4   1  13        6.36        4.44      3.71 o 
   5   1  13       35.43       31.37      5.29 o 
   6   1  13       21.51       19.09      5.11 o 
   7   1  13        0.44        5.47      3.16 o 
   8   1  13        4.78        8.51      4.56 o 
 -11   2  13        0.93        0.00      3.77 o 
 -10   2  13        1.47        0.00      3.83 o 
  -9   2  13        0.93        5.41      2.74 o 
  -8   2  13       18.90       13.44      4.74 o 
  -7   2  13       22.76       18.91      4.62 o 
  -6   2  13        6.47        3.47      4.07 o 
  -5   2  13       72.22       76.97      7.17 o 
  -4   2  13       39.14       43.59      5.47 o 
  -3   2  13       21.49       16.35      4.07 o 
  -2   2  13        5.27        6.51      3.28 o 
  -1   2  13       65.32       69.07      6.99 o 
   0   2  13      138.92      140.04     11.89 o 
   1   2  13       40.14       42.01      5.35 o 
   2   2  13       75.61       81.04      7.60 o 
   3   2  13        8.30        9.79      3.47 o 
   4   2  13        7.23       10.88      2.68 o 
   5   2  13       17.23        8.27      4.99 o 
   6   2  13        6.30        7.66      4.38 o 
   7   2  13        1.19        1.88      2.43 o 
   8   2  13        2.61       10.94      3.59 o 
 -10   3  13        1.04       -0.67      4.07 o 
  -9   3  13        0.10        1.95      2.49 o 
  -8   3  13        2.74        4.26      3.95 o 
  -7   3  13       24.12       29.73      5.53 o 
  -6   3  13        4.33        3.28      3.77 o 
  -5   3  13        1.44        8.82      3.10 o 
  -4   3  13       40.86       39.15      5.53 o 
  -3   3  13       28.48       20.06      5.23 o 
  -2   3  13       34.69       33.38      5.23 o 
  -1   3  13       46.75       43.90      6.08 o 
   0   3  13       13.03       12.81      2.83 o 
   1   3  13        0.17        0.00      2.74 o 
   2   3  13       26.10       17.08      4.99 o 
   3   3  13        4.83        2.13      3.16 o 
   4   3  13        9.99       12.46      5.11 o 
   5   3  13       11.52       10.76      4.38 o 
   6   3  13        0.55       -0.61      3.04 o 
   7   3  13        2.65       -0.67      4.92 o 
  -8   4  13        0.93       -3.34      4.07 o 
  -7   4  13        1.99       -1.28      4.01 o 
  -6   4  13        9.86       12.16      4.01 o 
  -5   4  13        7.96        8.75      3.65 o 
  -4   4  13        5.84        3.95      4.20 o 
  -3   4  13        2.13       -5.11      5.11 o 
  -2   4  13        6.35       13.19      2.98 o 
  -1   4  13       13.05       12.10      3.95 o 
   0   4  13        8.94        6.55      2.61 o 
   1   4  13        9.32        7.96      4.01 o 
   2   4  13        4.30        4.68      3.59 o 
   3   4  13        0.81        5.41      3.47 o 
   4   4  13        8.82        3.16      4.62 o 
   5   4  13        7.27       10.64      4.20 o 
  -6   5  13        1.63        0.67      4.20 o 
  -5   5  13        7.65        6.02      4.50 o 
  -4   5  13        1.32        4.56      4.26 o 
  -3   5  13        7.77       10.21      4.07 o 
  -2   5  13        2.13        6.32      4.01 o 
  -1   5  13        0.28       -1.28      4.01 o 
   0   5  13        6.33        9.54      4.77 o 
   1   5  13        4.61        1.28      4.01 o 
   2   5  13        2.23        1.34      3.40 o 
   3   5  13        6.65        4.80      4.50 o 
 -11   0  14        1.41        0.67      4.80 o 
 -10   0  14        8.83        6.38      4.86 o 
  -9   0  14        0.02        3.59      3.28 o 
  -8   0  14        0.02       -1.64      3.47 o 
  -7   0  14       13.54       14.04      3.95 o 
  -6   0  14       35.74       31.01      5.47 o 
  -5   0  14        0.09       -2.98      2.98 o 
  -4   0  14       35.32       28.03      4.86 o 
  -3   0  14       14.35        8.82      3.77 o 
  -2   0  14        0.00       -2.92      2.92 o 
  -1   0  14       90.44       80.68      7.11 o 
   0   0  14       23.54       23.25      3.46 o 
   1   0  14      127.63      138.50      8.75 o 
   2   0  14        1.45        6.08      3.28 o 
   3   0  14        0.16       -0.97      3.34 o 
   4   0  14        5.25        4.68      3.71 o 
   5   0  14       22.96       28.21      5.53 o 
   6   0  14        4.77        7.72      3.89 o 
   7   0  14        6.16       10.21      4.86 o 
   8   0  14        1.55        7.54      3.28 o 
 -11   1  14        0.70       -0.73      4.80 o 
 -10   1  14        5.26        7.11      4.13 o 
  -9   1  14        6.33       10.27      3.83 o 
  -8   1  14        0.91        1.70      3.77 o 
  -7   1  14        3.22        2.68      3.16 o 
  -6   1  14        8.25       10.52      2.61 o 
  -5   1  14       46.30       48.33      5.35 o 
  -4   1  14        5.20        1.82      3.71 o 
  -3   1  14        1.38        1.34      2.31 o 
  -2   1  14       10.87        0.43      3.77 o 
  -1   1  14       34.53       35.45      5.11 o 
   0   1  14      111.04      108.57      6.00 o 
   1   1  14      109.25      125.00      8.27 o 
   2   1  14       46.11       48.82      5.96 o 
   3   1  14       15.80       14.04      3.83 o 
   4   1  14       28.15       23.83      5.11 o 
   5   1  14        1.24        2.80      2.68 o 
   6   1  14        7.45        8.45      4.01 o 
   7   1  14        5.68        6.44      4.92 o 
   8   1  14        1.97       -3.47      5.17 o 
 -10   2  14        2.87        2.68      4.56 o 
  -9   2  14        2.21       -4.26      4.26 o 
  -8   2  14        1.45        4.13      3.59 o 
  -7   2  14       22.19       24.02      4.56 o 
  -6   2  14       16.68       28.57      4.50 o 
  -5   2  14       20.63       13.68      5.35 o 
  -4   2  14       10.17        9.30      3.83 o 
  -3   2  14       15.39       17.21      4.07 o 
  -2   2  14        3.12        5.17      3.04 o 
  -1   2  14        3.03        6.63      2.43 o 
   0   2  14       51.06       53.52      4.26 o 
   1   2  14       44.13       47.12      5.65 o 
   2   2  14       20.26       20.79      4.92 o 
   3   2  14        4.30        5.84      3.16 o 
   4   2  14        4.80        6.14      4.07 o 
   5   2  14       13.58       23.04      4.68 o 
   6   2  14        8.59        8.21      3.53 o 
   7   2  14        3.32        4.07      4.07 o 
  -9   3  14        0.12        1.34      4.20 o 
  -8   3  14        0.64       -3.83      3.83 o 
  -7   3  14        1.78       -0.61      4.38 o 
  -6   3  14       42.81       41.52      7.17 o 
  -5   3  14       18.22       24.38      5.47 o 
  -4   3  14       37.48       42.98      6.87 o 
  -3   3  14        8.34       15.26      4.01 o 
  -2   3  14       21.41       17.69      4.68 o 
  -1   3  14       20.08       22.37      4.92 o 
   0   3  14       36.18       39.16      3.67 o 
   1   3  14        6.90        9.18      3.47 o 
   2   3  14       10.27        5.53      4.01 o 
   3   3  14        0.05        0.55      3.22 o 
   4   3  14       10.28        9.67      5.05 o 
   5   3  14        5.86        9.61      3.34 o 
   6   3  14        0.21       -4.26      4.26 o 
  -7   4  14        2.89       -0.67      4.56 o 
  -6   4  14        7.27        9.00      4.80 o 
  -5   4  14       19.96       21.04      6.87 o 
  -4   4  14        4.31       -0.61      4.62 o 
  -3   4  14       20.38        7.11      6.32 o 
  -2   4  14        6.05        5.29      4.44 o 
  -1   4  14        8.58        8.75      3.65 o 
   0   4  14        1.75        4.38      3.53 o 
   1   4  14        1.09        3.04      3.28 o 
   2   4  14        2.63        7.48      3.40 o 
   3   4  14        1.57        0.67      4.20 o 
   4   4  14        5.15        1.34      4.13 o 
  -4   5  14        1.52       -5.11      5.11 o 
  -3   5  14        1.52        0.00      4.92 o 
  -2   5  14        2.10       -2.01      4.80 o 
  -1   5  14        7.20        4.01      5.17 o 
   0   5  14        0.22        1.42      2.69 o 
   1   5  14        2.28       10.34      3.95 o 
 -10   0  15        6.00        4.01      3.71 o 
  -9   0  15        0.33        3.77      3.77 o 
  -8   0  15        0.26        2.92      1.95 o 
  -7   0  15        2.14        2.25      3.53 o 
  -6   0  15       10.65        7.96      3.04 o 
  -5   0  15        2.72        3.04      3.28 o 
  -4   0  15        2.74        2.43      2.61 o 
  -3   0  15        8.84       15.32      3.40 o 
  -2   0  15       22.17       23.71      4.68 o 
  -1   0  15       35.06       34.65      5.47 o 
   0   0  15       81.85       75.27     10.34 o 
   1   0  15       36.15       27.60      5.41 o 
   2   0  15      156.69      170.42     10.70 o 
   3   0  15       23.96       27.18      4.99 o 
   4   0  15        0.43        1.70      3.22 o 
   5   0  15        0.03       -2.92      2.92 o 
   6   0  15        2.40        4.44      3.16 o 
   7   0  15        3.76        6.81      3.16 o 
 -10   1  15        0.23        1.34      4.20 o 
  -9   1  15        8.89        9.55      4.56 o 
  -8   1  15        0.72        1.82      1.82 o 
  -7   1  15        7.98        1.16      3.47 o 
  -6   1  15        2.41        7.54      2.43 o 
  -5   1  15        6.21       -0.55      3.04 o 
  -4   1  15        0.24       -1.52      2.86 o 
  -3   1  15       16.05       17.08      4.32 o 
  -2   1  15       18.54       16.42      4.99 o 
  -1   1  15       22.45       19.33      4.86 o 
   0   1  15        3.68        4.67      2.18 o 
   1   1  15       12.12       10.03      4.50 o 
   2   1  15       33.34       25.47      5.59 o 
   3   1  15       17.15       26.08      4.80 o 
   4   1  15        1.85        2.86      3.40 o 
   5   1  15        4.70        4.26      3.71 o 
   6   1  15        2.12        3.89      3.16 o 
   7   1  15        1.06       -4.92      4.92 o 
  -9   2  15        4.37        5.96      4.13 o 
  -8   2  15        4.33       -1.28      4.50 o 
  -7   2  15        0.87       -2.37      4.20 o 
  -6   2  15       16.63       26.02      4.74 o 
  -5   2  15        0.35        2.74      3.22 o 
  -4   2  15        6.97       12.65      3.65 o 
  -3   2  15        6.41       10.88      3.71 o 
  -2   2  15        5.43        6.63      3.10 o 
  -1   2  15       10.21       11.25      3.89 o 
   0   2  15        3.30        3.91      2.15 o 
   1   2  15        6.02        6.93      4.13 o 
   2   2  15        0.14        0.55      3.04 o 
   3   2  15        1.74        4.01      3.16 o 
   4   2  15        5.64       11.37      3.95 o 
   5   2  15        3.83        8.27      2.74 o 
   6   2  15        0.02       -2.68      4.13 o 
  -8   3  15        5.36       -5.11      5.11 o 
  -7   3  15        3.73        4.50      3.89 o 
  -6   3  15       17.18       17.14      6.32 o 
  -5   3  15       38.69       38.36      5.78 o 
  -4   3  15        5.15        7.48      2.49 o 
  -3   3  15        2.18        7.90      2.86 o 
  -2   3  15        5.20        8.94      2.98 o 
  -1   3  15        5.11       10.03      4.32 o 
   0   3  15        3.92        3.49      2.16 o 
   1   3  15        0.47        5.78      3.40 o 
   2   3  15        0.46       -0.61      3.83 o 
   3   3  15        3.08       -3.10      4.07 o 
   4   3  15        2.59        8.39      3.95 o 
   5   3  15        0.72        2.07      3.10 o 
  -6   4  15        1.12        6.75      3.95 o 
  -5   4  15       15.88       11.79      4.80 o 
  -4   4  15        4.77       -2.55      5.71 o 
  -3   4  15        1.22        3.16      3.40 o 
  -2   4  15        2.29        4.38      4.38 o 
  -1   4  15        1.53       -4.74      4.74 o 
   0   4  15        1.12        1.23      5.65 o 
   1   4  15        5.65        2.55      4.07 o 
   2   4  15       12.18        9.24      5.47 o 
   3   4  15       10.10       28.70      4.44 o 
  -9   0  16        4.66        3.34      3.59 o 
  -8   0  16        6.97        5.65      4.20 o 
  -7   0  16        0.07        1.76      3.10 o 
  -6   0  16        0.06       -1.16      3.59 o 
  -5   0  16       31.35       27.36      5.41 o 
  -4   0  16        1.45        0.00      3.16 o 
  -3   0  16        0.14        5.23      2.07 o 
  -2   0  16       12.34       15.50      4.20 o 
  -1   0  16        4.36       -3.65      3.77 o 
   0   0  16       22.04       27.21      3.82 o 
   1   0  16        1.31        3.77      3.28 o 
   2   0  16        0.40        0.00      3.59 o 
   3   0  16        3.53        5.78      3.89 o 
   4   0  16        0.41        1.22      3.40 o 
   5   0  16        1.63        2.55      4.62 o 
   6   0  16        8.13       18.36      5.11 o 
  -9   1  16        0.80       -4.01      4.68 o 
  -8   1  16        2.77        5.11      3.89 o 
  -7   1  16        0.13        0.61      3.04 o 
  -6   1  16        0.62        0.00      3.47 o 
  -5   1  16        4.12        2.25      2.61 o 
  -4   1  16        6.04        7.54      3.59 o 
  -3   1  16        6.17        6.87      3.47 o 
  -2   1  16        0.06        4.20      2.98 o 
  -1   1  16       20.80       25.78      4.86 o 
   0   1  16       39.89       47.50      4.26 o 
   1   1  16       22.62       27.30      4.68 o 
   2   1  16       27.19       28.76      5.59 o 
   3   1  16        4.33        2.92      4.26 o 
   4   1  16        1.58        4.32      3.40 o 
   5   1  16        0.55        3.89      3.59 o 
   6   1  16        0.54       -4.13      4.80 o 
  -9   2  16        4.88        9.12      3.89 o 
  -8   2  16        1.04       -2.68      4.07 o 
  -7   2  16        1.21        5.65      2.43 o 
  -6   2  16        5.85        6.63      3.59 o 
  -5   2  16        2.52        2.92      2.80 o 
  -4   2  16        0.41        5.11      2.61 o 
  -3   2  16        6.90       12.83      3.83 o 
  -2   2  16       23.57       24.87      5.17 o 
  -1   2  16       11.75       13.86      3.65 o 
   0   2  16       14.95       16.99      5.08 o 
   1   2  16        9.08        9.18      4.62 o 
   2   2  16        1.00       -1.22      3.77 o 
   3   2  16        6.70        8.03      3.10 o 
   4   2  16        8.43        8.39      3.59 o 
   5   2  16        2.97        0.67      4.44 o 
  -7   3  16        6.36       12.16      5.53 o 
  -6   3  16        2.63        3.28      3.83 o 
  -5   3  16        2.91        0.00      3.47 o 
  -4   3  16        6.70        6.75      4.20 o 
  -3   3  16        3.76        2.43      4.07 o 
  -2   3  16        0.76       -0.61      3.53 o 
  -1   3  16        1.55        2.98      3.83 o 
   0   3  16        1.79       -2.42      2.94 o 
   1   3  16        0.84       -3.71      3.71 o 
   2   3  16        1.48        6.38      4.07 o 
   3   3  16        3.26        0.67      4.62 o 
   4   3  16        3.76        8.27      4.50 o 
  -5   4  16        6.46       -3.47      6.14 o 
  -4   4  16        4.72        3.40      4.68 o 
  -3   4  16        4.30        8.03      4.32 o 
  -2   4  16        2.38        7.30      4.26 o 
  -1   4  16        0.08       -4.50      4.50 o 
   0   4  16        2.92        4.36      3.22 o 
   1   4  16        1.35        0.67      4.20 o 
  -8   0  17        0.11        5.35      3.77 o 
  -7   0  17        1.89        0.00      4.13 o 
  -6   0  17        1.98       -3.04      4.26 o 
  -5   0  17        5.17        2.92      4.01 o 
  -4   0  17       11.95       10.88      4.26 o 
  -3   0  17        7.47        7.90      5.23 o 
  -2   0  17        0.63       -3.89      3.89 o 
  -1   0  17        1.15        2.80      1.88 o 
   0   0  17        8.17        5.95      2.56 o 
   1   0  17        3.89        6.38      4.01 o 
   2   0  17        6.96        7.23      3.89 o 
   3   0  17        1.48        2.49      2.49 o 
   4   0  17        2.53       -4.13      4.13 o 
   5   0  17        0.54        2.07      3.95 o 
  -8   1  17        1.60        6.08      3.89 o 
  -7   1  17        1.03        3.89      2.74 o 
  -6   1  17        2.03        6.20      3.59 o 
  -5   1  17        0.46       -1.82      3.40 o 
  -4   1  17        0.15        2.31      3.71 o 
  -3   1  17       19.71       27.54      4.86 o 
  -2   1  17        0.32        0.00      3.10 o 
  -1   1  17        2.54        2.86      3.10 o 
   0   1  17       23.82       20.65      3.69 o 
   1   1  17       17.00       13.62      4.56 o 
   2   1  17       17.43       15.26      4.50 o 
   3   1  17        0.67       -3.16      3.16 o 
   4   1  17        2.86       -0.67      3.16 o 
   5   1  17        0.65        7.66      4.80 o 
  -7   2  17        4.01       -4.01      4.92 o 
  -6   2  17        0.07        3.22      4.13 o 
  -5   2  17        4.56        5.65      3.59 o 
  -4   2  17        2.64        6.69      3.59 o 
  -3   2  17        2.50        1.82      3.10 o 
  -2   2  17        9.25       14.90      3.89 o 
  -1   2  17        7.93       10.15      4.13 o 
   0   2  17        0.01       -0.44      2.74 o 
   1   2  17        3.47        1.22      3.83 o 
   2   2  17       14.43       12.77      5.05 o 
   3   2  17       11.49       14.59      4.50 o 
   4   2  17        0.47        0.00      4.13 o 
  -6   3  17        3.05        2.80      3.65 o 
  -5   3  17        0.28       -1.34      4.26 o 
  -4   3  17        0.36        0.67      4.01 o 
  -3   3  17       10.22       11.61      4.74 o 
  -2   3  17        1.23        4.50      3.59 o 
  -1   3  17       10.45        8.39      4.50 o 
   0   3  17        0.89       -0.07      2.62 o 
   1   3  17        1.85       -5.29      5.29 o 
   2   3  17        5.77        7.54      5.23 o 
  -7   0  18        0.37        3.40      3.28 o 
  -6   0  18        1.14        6.51      3.83 o 
  -5   0  18        1.13        1.28      4.20 o 
  -4   0  18        0.01       -1.88      3.22 o 
  -3   0  18        1.07        1.22      3.47 o 
  -2   0  18        2.39       13.38      3.53 o 
  -1   0  18        0.01        3.65      3.65 o 
   0   0  18       11.43        8.88      2.87 o 
   1   0  18        0.00        0.00      4.62 o 
   2   0  18        5.89       12.34      3.22 o 
   3   0  18        0.64       -2.01      4.50 o 
  -7   1  18        0.33       -1.40      3.65 o 
  -6   1  18        0.91        5.96      3.47 o 
  -5   1  18        1.85        3.83      3.83 o 
  -4   1  18        7.52        5.05      4.20 o 
  -3   1  18        0.83       -1.88      3.89 o 
  -2   1  18        2.10        9.85      3.89 o 
  -1   1  18        4.46        2.49      4.44 o 
   0   1  18        2.89       -0.49      7.20 o 
   1   1  18        3.35        3.22      3.77 o 
   2   1  18        9.40       13.86      4.13 o 
   3   1  18        3.64        3.40      5.53 o 
  -6   2  18        0.04        2.07      3.95 o 
  -5   2  18        0.03       -2.01      3.83 o 
  -4   2  18        1.58        2.61      4.13 o 
  -3   2  18        6.65       17.45      4.01 o 
  -2   2  18        4.99       11.55      4.44 o 
  -1   2  18        4.29       -1.95      5.35 o 
   0   2  18        0.81        1.83      2.56 o 
   1   2  18        2.00       -2.01      4.50 o 
   2   2  18        2.43        8.94      3.83 o 
  -3   3  18       11.49       18.00      5.71 o 
  -2   3  18        0.29        4.13      3.77 o 
  -1   3  18        1.24       -1.40      3.65 o 
   0   3  18        0.01        2.80      4.07 o 
  -6   0  19        0.84        7.66      2.86 o 
  -5   0  19        0.17       -1.34      4.32 o 
  -4   0  19        2.66        2.68      4.50 o 
  -3   0  19        3.38        5.29      4.68 o 
  -2   0  19       20.17       14.41      5.71 o 
  -1   0  19        0.00        0.00      4.26 o 
   0   0  19        2.10        1.34      2.34 o 
   1   0  19        2.02        0.67      4.13 o 
   2   0  19        0.01        2.80      4.44 o 
  -5   1  19        0.42        2.74      4.01 o 
  -4   1  19        2.88       -3.40      4.74 o 
  -3   1  19       16.30       12.04      5.65 o 
  -2   1  19        1.73        0.00      3.65 o 
  -1   1  19        6.90        9.36      5.23 o 
   0   1  19        5.66        7.73      3.17 o 
   1   1  19        1.40       -4.07      4.07 o 
  -3   2  19        3.24        2.07      4.92 o 
  -2   2  19       15.86       20.06      5.59 o 
  -1   2  19        3.77       11.13      4.38 o 
                                                 
